# Supplementary material for: Analysis of Transcriptome and miRNAome in the Muscle of Bamei Pigs at Different Developmental Stages
Source: Animals (Basel). 2020 Jul 15;10(7):1198. doi: 10.3390/ani10071198 (PMC7401622; doi:10.3390/ani10071198)
Supplement: Supplementary file 1 [file animals-10-01198-s001.zip]

Archive with 12 entries (11 files):
- animals-667177-supplementary/
- animals-667177-supplementary/Supplementary Figure S1.tif
- animals-667177-supplementary/Supplementary Figure S2.pdf
- animals-667177-supplementary/Supplementary Figure S3.tif
- animals-667177-supplementary/Supplementary Table S1.xlsx
- animals-667177-supplementary/Supplementary Table S2.xlsx
- animals-667177-supplementary/Supplementary Table S3.xlsx
- animals-667177-supplementary/Supplementary Table S4.xlsx
- animals-667177-supplementary/Supplementary Table S5.xlsx
- animals-667177-supplementary/Supplementary Table S6.xlsx
- animals-667177-supplementary/Supplementary Table S7.xlsx
- animals-667177-supplementary/Supplementary Table S8.xlsx
