# Supplementary material for: Analysis of Transcriptome and miRNAome in the Muscle of Bamei Pigs at Different Developmental Stages
Source: Animals (Basel). 2020 Jul 15;10(7):1198. doi: 10.3390/ani10071198 (PMC7401622; doi:10.3390/ani10071198)
Supplement: Supplementary file 1 [file animals-10-01198-s001.zip › animals-667177-supplementary/Supplementary Table S1.xlsx]

## Sheet: Supplementary Table S1
Sample	A260/280	RIN	28S/18S
E65-1	1.971	8.9	1.7
E65-2	1.956	8.7	1.7
E65-3	1.909	8.8	1.5
Natal-1	1.911	8	1.2
Natal-2	1.967	8.3	1.3
Natal-3	1.852	8.2	1.2
Adult-1	1.948	8.4	1.3
Adult-2	2.028	8.5	1.5
Adult-3	2.028	8.2	1.4
Note: RIN: RNA Integrity Number.
