# Supplementary material for: Analysis of Transcriptome and miRNAome in the Muscle of Bamei Pigs at Different Developmental Stages
Source: Animals (Basel). 2020 Jul 15;10(7):1198. doi: 10.3390/ani10071198 (PMC7401622; doi:10.3390/ani10071198)
Supplement: Supplementary file 1 [file animals-10-01198-s001.zip › animals-667177-supplementary/Supplementary Table S2.xlsx]

## Sheet: Supplementary Table S2
Gene name	Primer	Sequence (5'→3')
GAPDH	F	GATGGGCGTGAACCATGAGA
	R	GATGCCGAAGTGGTCATGGA
ASPN	F	TGACTTCTGCCCAACAGTGC
	R	CAACGGAATGTTGCAGGTTGT
ESR1	F	GTCCAGCACCCTGAAGTCTC
	R	TGGCCATCAGGTGGATCAAG
FBXO40	F	AACTCTGAATACGGCTGCCC
	R	GTTGGTTCCTCCTCAGTGGG
IGF1R	F	GACGAGTGGAGAAATCTGCG
	R	CTCGATCACCGTGCAGTTCT
IGF2BP2	F	CAGAAGTCATCGTGCCTCGT
	R	TCTGCTCCTGCTGCTTCAC
KAZALD1	F	CCCCACATCTCTGTGCAGTT
	R	AGTTCAGCTGGTCTGGTGTG
KLF9	F	CAAGTACCGACCCATCCAGAC
	R	CCAGATTCGGTGGTCACGTC
MASTL	F	TGTATCTGGGGCAGAAAGGC
	R	CTTTTGCTTAGGGCCAGTGC
MDFI	F	GGCTGGAGGTAGTGACAGGAC
	R	ACAGCTTCTATGGGGACATCG
SLAMF7	F	CCACCGTGCAAATACCTCCA
	R	TAAATGGCCCTGGTGTGTCTG
SLC2A4	F	CGGTGTGGTCAACACAGTCT
	R	AAGCCAAAGATGGCCACGAT
SMAD5	F	GGAGCAGAATATCACCGGCA
	R	GGAGCCCATCTGAGTGAGGA
WNT2	F	GAGCATTTGTGGACGCCAAG
	R	ATGGCACTTGCACTCCTGTT
WNT5A	F	CACGGTGGATAACACCTCCG
	R	CTCACAGCGTACGTGAAAGC
