# Supplementary material for: Analysis of Transcriptome and miRNAome in the Muscle of Bamei Pigs at Different Developmental Stages
Source: Animals (Basel). 2020 Jul 15;10(7):1198. doi: 10.3390/ani10071198 (PMC7401622; doi:10.3390/ani10071198)
Supplement: Supplementary file 1 [file animals-10-01198-s001.zip › animals-667177-supplementary/Supplementary Table S3.xlsx]

## Sheet: Supplementary Table S3
miRNA ID	Sequence (5'→3')
U6-F	CTCGCTTCGGCAGCACA
U6-R	AACGCTTCACGAATTTGCGT
ssc-miR-127	TCGGATCCGTCTGAGCTTGGCT
ssc-miR-128	TCACAGTGAACCGGTCTCTTT
ssc-miR-133a-3p	TTGGTCCCCTTCAACCAGCTG
ssc-miR-181c	AACATTCAACCTGTCGGTGAGT
ssc-miR-206	TGGAATGTAAGGAAGTGTGTGA
ssc-miR-20b	CAAAGTGCTCACAGTGCAGGTAG
ssc-miR-217	TACTGCATCAGGAACTGATTGGAT
ssc-miR-23a	ATCACATTGCCAGGGATTTCC
ssc-miR-26a	TTCAAGTAATCCAGGATAGGCT
ssc-miR-362	AATCCTTGGAACCTAGGTGTGAGTG
ssc-miR-378	ACTGGACTTGGAGTCAGAAGGC
Note: The universal primer were provided by abm company.
