# Supplementary material for: Analysis of Transcriptome and miRNAome in the Muscle of Bamei Pigs at Different Developmental Stages
Source: Animals (Basel). 2020 Jul 15;10(7):1198. doi: 10.3390/ani10071198 (PMC7401622; doi:10.3390/ani10071198)
Supplement: Supplementary file 1 [file animals-10-01198-s001.zip › animals-667177-supplementary/Supplementary Table S4.xlsx]

## Sheet: Supplementary Table S4
Sample	Raw reads	Clean reads	Clean ratio	Q30	Mapped reads	Mapped ratio
E65-1	65188184	63356094	0.9719	0.9349	47677400	0.7525
E65-2	71194684	69109086	0.9707	0.9352	51338815	0.7429
E65-3	71741038	69774358	0.9726	0.9375	52433970	0.7515
Natal-1	52232982	51012618	0.9766	0.9294	37365749	0.7325
Natal-2	76268228	73862450	0.9685	0.9338	53793459	0.7283
Natal-3	62454134	60894186	0.975	0.9273	44072988	0.7238
Adult-1	72849198	70685330	0.9703	0.9402	50887975	0.7199
Adult-2	46829452	45983996	0.9819	0.9455	34095810	0.7415
Adult-3	59668700	58307590	0.9772	0.9318	41766100	0.7163
Note: Clean ratio = (Clean reads/ Raw reads)%; Mapping ratio = (Mapped reads/ Clean reads)%.
