# Supplementary material for: Analysis of Transcriptome and miRNAome in the Muscle of Bamei Pigs at Different Developmental Stages
Source: Animals (Basel). 2020 Jul 15;10(7):1198. doi: 10.3390/ani10071198 (PMC7401622; doi:10.3390/ani10071198)
Supplement: Supplementary file 1 [file animals-10-01198-s001.zip › animals-667177-supplementary/Supplementary Table S5.xlsx]

## Sheet: Supplementary Table S5
FPKM Interval	E65-1	E65-2	E65-3	Natal-1	Natal-2	Natal-3	Adult-1	Adult-2	Adult-3
0~1	12,721(44.57%)	12,669(44.39%)	12,729(44.60%)	15,354(53.80%)	15,440(54.10%)	15088(52.86%)	15,143(53.06%)	15,108(52.93%)	15,951(55.89%)
1~3	3,189(11.17%)	3,217(11.27%)	3,179(11.14%)	3,387(11.87%)	3,338(11.70%)	3,367(11.80%)	3,551(12.44%)	3,574(12.52%)	3,807(13.34%)
3~15	7,014(24.58%)	7,054(24.72%)	7,015(24.58%)	6,031(21.13%)	5,879(20.60%)	6,159(21.58%)	6,112(21.41%)	6,144(21.53%)	5,615(19.67%)
15~60	4,237(14.85%)	4,253(14.90%)	4,232(14.83%)	2,661(9.32%)	2,741(9.60%)	2,802(9.82%)	2,622(9.19%)	2,618(9.17%)	2,210(7.74%)
>60	1,380(4.84%)	1,348(4.72%)	1,386(4.86%)	1,108(3.88%)	1,143(4.00%)	1,125(3.94%)	1,113(3.90%)	1,097(3.84%)	958(3.36%)
