# Supplementary material for: Analysis of Transcriptome and miRNAome in the Muscle of Bamei Pigs at Different Developmental Stages
Source: Animals (Basel). 2020 Jul 15;10(7):1198. doi: 10.3390/ani10071198 (PMC7401622; doi:10.3390/ani10071198)
Supplement: Supplementary file 1 [file animals-10-01198-s001.zip › animals-667177-supplementary/Supplementary Table S6.xlsx]

## Sheet: Natal_vs_E65
Gene_id	log2FoldChange	padj
ENSSSCG00000000002	-1.3131	1.1043e-05
ENSSSCG00000000003	2.2395	1.0787e-20
ENSSSCG00000000005	1.4361	1.1065e-06
ENSSSCG00000000006	2.8795	6.8972e-12
ENSSSCG00000000018	1.0174	1.0724e-06
ENSSSCG00000000023	-5.4325	9.9247e-24
ENSSSCG00000000024	4.8794	1.4933e-34
ENSSSCG00000000025	-2.2435	0.00022329
ENSSSCG00000000028	-1.0753	0.037169
ENSSSCG00000000029	-1.8385	4.8791e-10
ENSSSCG00000000035	-1.0563	4.3325e-08
ENSSSCG00000000040	-1.8002	1.835e-05
ENSSSCG00000000050	4.1834	0.0053335
ENSSSCG00000000062	-2.4561	2.563e-30
ENSSSCG00000000064	3.295	1.0797e-81
ENSSSCG00000000075	-1.3425	1.9924e-13
ENSSSCG00000000077	1.5484	8.5114e-11
ENSSSCG00000000080	-2.9697	2.8639e-05
ENSSSCG00000000084	1.7679	2.613e-09
ENSSSCG00000000090	1.9565	5.0082e-11
ENSSSCG00000000091	-1.6963	0.026303
ENSSSCG00000000092	-1.749	0.018566
ENSSSCG00000000094	1.5663	9.9318e-21
ENSSSCG00000000111	1.537	7.0627e-11
ENSSSCG00000000114	1.1331	1.2016e-09
ENSSSCG00000000115	-4.4935	0.0012456
ENSSSCG00000000116	1.2081	0.022923
ENSSSCG00000000117	-1.5494	0.018484
ENSSSCG00000000130	-1.7624	7.7807e-09
ENSSSCG00000000133	2.2	1.5581e-31
ENSSSCG00000000135	-2.1315	6.0326e-06
ENSSSCG00000000137	-1.2259	0.00012307
ENSSSCG00000000139	-1.1406	0.00013463
ENSSSCG00000000144	1.8386	8.7166e-26
ENSSSCG00000000146	1.4926	5.9908e-08
ENSSSCG00000000148	1.5493	0.005135
ENSSSCG00000000155	1.4648	3.4248e-06
ENSSSCG00000000162	-1.5559	4.2774e-07
ENSSSCG00000000170	2.0099	0.00023728
ENSSSCG00000000171	-2.6146	1.3991e-40
ENSSSCG00000000176	-1.2392	1.9966e-06
ENSSSCG00000000179	-2.4995	0.00022875
ENSSSCG00000000180	-1.2358	8.6179e-08
ENSSSCG00000000185	1.2835	2.0167e-12
ENSSSCG00000000186	-2.943	2.0598e-07
ENSSSCG00000000188	1.3172	0.010458
ENSSSCG00000000190	-1.4563	3.706e-18
ENSSSCG00000000193	-2.6301	1.214e-48
ENSSSCG00000000197	-2.4003	0.029907
ENSSSCG00000000199	-2.2588	6.7119e-10
ENSSSCG00000000205	-2.5691	3.9083e-07
ENSSSCG00000000206	2.4826	0.00017734
ENSSSCG00000000207	1.6213	1.0819e-18
ENSSSCG00000000209	-1.1096	2.0898e-09
ENSSSCG00000000214	1.4237	0.023503
ENSSSCG00000000217	-4.4089	5.8591e-54
ENSSSCG00000000223	-2.2174	6.914e-08
ENSSSCG00000000242	5.3411	6.0482e-16
ENSSSCG00000000253	6.2792	0.00043238
ENSSSCG00000000254	1.4505	3.6816e-14
ENSSSCG00000000257	-2.3013	0.001661
ENSSSCG00000000263	1.4804	1.3171e-10
ENSSSCG00000000265	-5.2339	1.5991e-53
ENSSSCG00000000268	-1.167	2.1035e-07
ENSSSCG00000000275	-1.1739	4.4574e-06
ENSSSCG00000000285	-2.3072	6.0115e-12
ENSSSCG00000000292	1.468	7.623e-05
ENSSSCG00000000359	1.0569	2.2009e-09
ENSSSCG00000000361	1.2996	5.698e-12
ENSSSCG00000000363	-2.0954	1.9373e-22
ENSSSCG00000000367	-1.2531	8.7545e-11
ENSSSCG00000000370	-1.1937	4.5296e-07
ENSSSCG00000000384	1.2856	5.5652e-13
ENSSSCG00000000388	2.5874	5.1865e-17
ENSSSCG00000000398	-2.2186	7.4056e-10
ENSSSCG00000000399	-2.568	1.1912e-28
ENSSSCG00000000405	2.7871	1.4298e-60
ENSSSCG00000000413	-4.3852	0.01103
ENSSSCG00000000416	-2.075	0.00013647
ENSSSCG00000000418	-4.9147	0.018945
ENSSSCG00000000426	-1.4428	3.9307e-05
ENSSSCG00000000437	-1.778	0.012633
ENSSSCG00000000439	-3.1995	0.0055536
ENSSSCG00000000455	-2.2788	1.107e-32
ENSSSCG00000000464	-3.6969	1.6035e-08
ENSSSCG00000000471	-3.8032	0.0010779
ENSSSCG00000000475	-1.3474	0.0049202
ENSSSCG00000000478	-3.1541	7.0358e-16
ENSSSCG00000000487	-1.5748	0.0035435
ENSSSCG00000000499	1.8351	0.00051957
ENSSSCG00000000504	1.0602	0.0020846
ENSSSCG00000000517	-5.4658	1.1591e-05
ENSSSCG00000000521	-3.4628	6.9904e-38
ENSSSCG00000000527	-	0.01705
ENSSSCG00000000531	-1.9569	0.0026831
ENSSSCG00000000539	-1.1022	3.2022e-06
ENSSSCG00000000541	-2.0575	4.9894e-24
ENSSSCG00000000546	-1.4193	0.048379
ENSSSCG00000000547	1.8973	4.023e-25
ENSSSCG00000000551	-2.8314	0.0010879
ENSSSCG00000000560	2.4263	0.035111
ENSSSCG00000000563	-1.0737	0.010828
ENSSSCG00000000588	-1.2672	6.5937e-09
ENSSSCG00000000594	2.2238	0.0008122
ENSSSCG00000000600	-1.1298	1.5841e-09
ENSSSCG00000000601	-3.2206	0.025046
ENSSSCG00000000602	2.5232	1.6098e-05
ENSSSCG00000000606	1.5289	2.7516e-11
ENSSSCG00000000610	4.9749	0.0076559
ENSSSCG00000000613	-2.1977	0.025432
ENSSSCG00000000614	-5.7114	7.1792e-06
ENSSSCG00000000633	2.3199	1.0225e-36
ENSSSCG00000000645	2.6483	0.020623
ENSSSCG00000000653	5.0137	0.0031606
ENSSSCG00000000654	-1.35	0.0017867
ENSSSCG00000000657	1.0135	0.014159
ENSSSCG00000000672	-4.5088	8.7105e-41
ENSSSCG00000000680	-3.7854	3.4727e-10
ENSSSCG00000000681	-1.29	1.0358e-12
ENSSSCG00000000682	-1.333	0.00022386
ENSSSCG00000000683	-4.2399	1.7887e-28
ENSSSCG00000000687	-2.7912	7.3748e-06
ENSSSCG00000000692	-	0.0068598
ENSSSCG00000000694	2.9305	2.0022e-29
ENSSSCG00000000699	-2.1147	0.0066951
ENSSSCG00000000700	-1.1928	0.033294
ENSSSCG00000000707	2.2723	0.0012235
ENSSSCG00000000712	2.4769	1.1978e-46
ENSSSCG00000000717	-2.0124	2.8481e-10
ENSSSCG00000000719	2.5782	1.9875e-35
ENSSSCG00000000721	-2.5223	0.017798
ENSSSCG00000000722	-1.6856	2.0098e-10
ENSSSCG00000000724	-1.5977	3.9362e-07
ENSSSCG00000000727	-2.0855	2.1697e-20
ENSSSCG00000000730	-1.4193	7.9452e-05
ENSSSCG00000000735	-2.1053	4.1216e-35
ENSSSCG00000000737	-1.4264	4.586e-10
ENSSSCG00000000738	-1.0562	3.7962e-06
ENSSSCG00000000739	-5.7889	1.8578e-41
ENSSSCG00000000741	-1.0844	0.0076559
ENSSSCG00000000742	1.0694	1.5071e-07
ENSSSCG00000000743	2.1752	2.1178e-37
ENSSSCG00000000747	-1.2585	0.020661
ENSSSCG00000000748	5.6172	0.0013651
ENSSSCG00000000751	-1.1797	7.1185e-05
ENSSSCG00000000754	1.3329	7.8602e-09
ENSSSCG00000000757	1.9302	4.508e-18
ENSSSCG00000000760	-3.607	0.00018632
ENSSSCG00000000764	1.8516	5.0392e-11
ENSSSCG00000000770	1.781	1.9216e-12
ENSSSCG00000000773	4.2548	6.9163e-93
ENSSSCG00000000795	-1.1185	6.2438e-11
ENSSSCG00000000807	-2.1982	2.3845e-07
ENSSSCG00000000808	2.3464	0.000125
ENSSSCG00000000810	-1.059	0.0009926
ENSSSCG00000000838	-1.8686	2.1871e-08
ENSSSCG00000000839	-1.8363	2.8465e-25
ENSSSCG00000000848	-1.1365	3.0259e-09
ENSSSCG00000000854	-5.3259	1.6107e-06
ENSSSCG00000000857	-1.8721	7.4383e-11
ENSSSCG00000000858	-4.5237	1.1375e-05
ENSSSCG00000000859	-3.877	4.6928e-10
ENSSSCG00000000864	1.021	7.6824e-08
ENSSSCG00000000874	-1.9395	6.3012e-12
ENSSSCG00000000880	-2.8219	0.018211
ENSSSCG00000000884	-2.2668	6.0095e-16
ENSSSCG00000000886	2.2733	3.8084e-42
ENSSSCG00000000896	-2.1161	2.5803e-21
ENSSSCG00000000905	2.7923	3.0595e-24
ENSSSCG00000000916	-1.2009	8.7291e-11
ENSSSCG00000000917	-1.3188	2.029e-14
ENSSSCG00000000931	-1.9337	0.020017
ENSSSCG00000000934	-1.9456	0.00269
ENSSSCG00000000936	-1.2354	0.0059537
ENSSSCG00000000937	-1.686	0.00055002
ENSSSCG00000000939	1.8194	1.8134e-19
ENSSSCG00000000948	-5.0707	2.5358e-18
ENSSSCG00000000950	-4.4074	6.483e-50
ENSSSCG00000000951	-1.5547	1.6928e-11
ENSSSCG00000000953	-2.5878	2.4885e-16
ENSSSCG00000000959	1.2604	5.0095e-08
ENSSSCG00000000972	1.0832	1.3116e-05
ENSSSCG00000000973	1.3809	3.1239e-14
ENSSSCG00000000982	-	2.7771e-08
ENSSSCG00000000997	2.6184	1.4344e-16
ENSSSCG00000001000	2.3	7.355e-37
ENSSSCG00000001006	-3.6583	5.119e-57
ENSSSCG00000001027	-1.1228	2.2016e-10
ENSSSCG00000001042	1.7399	0.024444
ENSSSCG00000001045	1.4685	0.014852
ENSSSCG00000001050	2.0412	0.00035408
ENSSSCG00000001063	1.4818	8.1891e-16
ENSSSCG00000001064	1.7046	1.4973e-23
ENSSSCG00000001065	1.4304	1.2098e-09
ENSSSCG00000001073	1.1093	0.016911
ENSSSCG00000001079	-1.0855	7.8545e-06
ENSSSCG00000001081	-5.1728	3.4119e-109
ENSSSCG00000001082	-4.2026	0.02161
ENSSSCG00000001090	1.8623	1.8515e-08
ENSSSCG00000001093	2.8011	1.4275e-30
ENSSSCG00000001134	2.2568	0.0027163
ENSSSCG00000001137	2.0499	9.1036e-06
ENSSSCG00000001138	3.3029	0.00021202
ENSSSCG00000001203	1.1587	0.0034786
ENSSSCG00000001204	-1.0231	0.0038067
ENSSSCG00000001216	-1.9777	0.01423
ENSSSCG00000001227	4.5317	4.3109e-33
ENSSSCG00000001228	9.2349	2.8393e-55
ENSSSCG00000001241	-1.0951	0.04293
ENSSSCG00000001244	2.0972	1.5992e-05
ENSSSCG00000001341	1.3672	9.4478e-11
ENSSSCG00000001342	1.049	8.5685e-06
ENSSSCG00000001377	-1.4705	1.2502e-14
ENSSSCG00000001379	-1.7301	1.1706e-25
ENSSSCG00000001384	1.8618	7.1006e-24
ENSSSCG00000001392	-5.8273	3.0227e-64
ENSSSCG00000001394	-1.3474	2.7102e-08
ENSSSCG00000001397	4.3758	7.7048e-08
ENSSSCG00000001398	1.4842	8.7619e-10
ENSSSCG00000001402	1.5553	7.2099e-17
ENSSSCG00000001408	-1.1054	0.00032332
ENSSSCG00000001411	2.0188	7.6253e-06
ENSSSCG00000001419	-2.694	0.010362
ENSSSCG00000001420	-1.049	4.107e-09
ENSSSCG00000001421	-1.0692	1.8122e-07
ENSSSCG00000001422	2.7377	6.0088e-11
ENSSSCG00000001425	1.0996	1.3522e-06
ENSSSCG00000001436	1.0036	5.591e-08
ENSSSCG00000001440	1.0429	1.8408e-05
ENSSSCG00000001458	-	0.00096747
ENSSSCG00000001465	-	0.010152
ENSSSCG00000001476	1.4542	7.9486e-15
ENSSSCG00000001483	-2.5549	0.046846
ENSSSCG00000001485	2.8072	9.2813e-27
ENSSSCG00000001486	-1.1768	6.5863e-05
ENSSSCG00000001490	-3.9795	0.0047329
ENSSSCG00000001493	-2.0422	1.0509e-09
ENSSSCG00000001498	-1.4939	7.5885e-06
ENSSSCG00000001500	-4.1752	8.887e-109
ENSSSCG00000001510	-5.6175	2.2158e-47
ENSSSCG00000001517	1.5846	4.6019e-14
ENSSSCG00000001526	-1.1274	1.1613e-10
ENSSSCG00000001543	1.2762	2.0285e-14
ENSSSCG00000001549	5.4298	4.48e-34
ENSSSCG00000001550	6.3799	1.3048e-06
ENSSSCG00000001567	-3.9553	9.6525e-11
ENSSSCG00000001572	-1.3088	4.0635e-06
ENSSSCG00000001582	-2.1278	1.458e-15
ENSSSCG00000001588	-1.244	0.034596
ENSSSCG00000001596	1.0864	3.852e-05
ENSSSCG00000001597	-2.9479	3.6589e-06
ENSSSCG00000001598	6.4879	1.4556e-16
ENSSSCG00000001605	5.0447	1.4759e-05
ENSSSCG00000001620	-3.9376	2.691e-60
ENSSSCG00000001621	2.2314	5.821e-17
ENSSSCG00000001631	1.1873	1.2841e-07
ENSSSCG00000001637	-1.4586	0.002709
ENSSSCG00000001639	-2.9228	1.8386e-42
ENSSSCG00000001652	4.2441	3.7557e-07
ENSSSCG00000001657	-1.0433	1.4088e-08
ENSSSCG00000001658	1.7883	2.2235e-22
ENSSSCG00000001660	-2.1345	3.4837e-34
ENSSSCG00000001661	1.1197	2.9972e-11
ENSSSCG00000001683	1.1134	3.522e-08
ENSSSCG00000001692	1.8661	4.0431e-18
ENSSSCG00000001695	1.9647	5.0634e-24
ENSSSCG00000001698	-2.8591	0.0054911
ENSSSCG00000001699	-5.8406	6.8298e-81
ENSSSCG00000001703	-1.1616	5.8372e-05
ENSSSCG00000001706	1.0919	5.1357e-08
ENSSSCG00000001711	4.5631	3.7204e-116
ENSSSCG00000001715	-1.9032	0.039376
ENSSSCG00000001716	1.0645	0.0033233
ENSSSCG00000001718	-1.4287	1.2257e-05
ENSSSCG00000001723	2.0907	8.9976e-15
ENSSSCG00000001725	1.4448	3.5096e-18
ENSSSCG00000001732	1.8284	1.4268e-19
ENSSSCG00000001734	-3.0645	0.0021533
ENSSSCG00000001752	-5.3554	1.532e-10
ENSSSCG00000001753	-	0.0014343
ENSSSCG00000001759	1.2662	2.6159e-14
ENSSSCG00000001760	1.5153	0.00027173
ENSSSCG00000001761	2.8747	6.7789e-36
ENSSSCG00000001765	-3.6914	8.7071e-72
ENSSSCG00000001767	-4.4237	3.0069e-54
ENSSSCG00000001770	-1.1422	9.8391e-09
ENSSSCG00000001773	-2.3253	2.0042e-14
ENSSSCG00000001774	-2.4892	1.6566e-12
ENSSSCG00000001781	-2.4773	1.9908e-07
ENSSSCG00000001782	-1.3833	3.6104e-06
ENSSSCG00000001788	-1.8917	1.0235e-05
ENSSSCG00000001793	-1.2592	3.446e-13
ENSSSCG00000001794	-1.3685	1.6518e-10
ENSSSCG00000001795	-1.7864	2.0588e-10
ENSSSCG00000001804	2.1876	1.6115e-06
ENSSSCG00000001805	1.4328	2.2251e-06
ENSSSCG00000001815	-1.6217	0.00010483
ENSSSCG00000001816	-1.4514	1.5532e-05
ENSSSCG00000001817	1.0514	0.0097829
ENSSSCG00000001818	-1.4496	1.9975e-13
ENSSSCG00000001824	1.2629	7.9546e-13
ENSSSCG00000001825	1.8149	2.8639e-14
ENSSSCG00000001832	-1.3527	2.197e-06
ENSSSCG00000001834	1.1199	2.7057e-06
ENSSSCG00000001835	1.0159	1.1809e-06
ENSSSCG00000001837	-1.6363	3.262e-15
ENSSSCG00000001841	2.266	1.7543e-21
ENSSSCG00000001842	-6.685	2.3476e-13
ENSSSCG00000001848	-2.4224	1.1226e-05
ENSSSCG00000001849	3.1091	0.0018273
ENSSSCG00000001852	4.482	2.342e-136
ENSSSCG00000001860	1.0043	0.00031406
ENSSSCG00000001862	2.4178	5.9277e-33
ENSSSCG00000001863	2.6425	7.3379e-24
ENSSSCG00000001875	1.018	0.0038675
ENSSSCG00000001877	1.1041	3.7025e-09
ENSSSCG00000001887	-1.2815	3.2013e-09
ENSSSCG00000001904	1.2357	3.4075e-11
ENSSSCG00000001906	4.8097	1.3925e-15
ENSSSCG00000001907	1.2611	2.6361e-10
ENSSSCG00000001909	-3.5194	0.0018558
ENSSSCG00000001914	-2.7188	5.7239e-43
ENSSSCG00000001917	-1.367	3.5748e-11
ENSSSCG00000001934	-1.0606	1.2571e-09
ENSSSCG00000001943	-1.1768	0.034936
ENSSSCG00000001951	1.2957	4.6019e-14
ENSSSCG00000001952	2.329	5.0346e-39
ENSSSCG00000001963	3.5446	5.1583e-19
ENSSSCG00000001964	-1.883	3.1622e-08
ENSSSCG00000001968	1.2528	0.0014632
ENSSSCG00000001977	-1.9987	3.07e-13
ENSSSCG00000001984	-1.1778	2.8189e-11
ENSSSCG00000001993	-2.8218	0.00068713
ENSSSCG00000002000	1.5263	2.7847e-15
ENSSSCG00000002002	1.035	2.8986e-06
ENSSSCG00000002003	1.2939	1.308e-13
ENSSSCG00000002005	1.4691	5.2799e-09
ENSSSCG00000002007	1.3332	4.9642e-15
ENSSSCG00000002008	1.2911	7.6679e-14
ENSSSCG00000002009	-1.6363	0.00033033
ENSSSCG00000002013	1.2458	2.7813e-12
ENSSSCG00000002025	-1.5087	1.564e-15
ENSSSCG00000002029	1.8838	2.1386e-21
ENSSSCG00000002032	-1.1228	0.013896
ENSSSCG00000002037	-2.5407	5.2931e-14
ENSSSCG00000002039	-1.7994	1.4931e-27
ENSSSCG00000002042	1.6835	2.0309e-19
ENSSSCG00000002051	4.0955	4.6563e-06
ENSSSCG00000002081	-	0.00032434
ENSSSCG00000002135	-1.092	0.0055776
ENSSSCG00000002139	4.8081	7.3706e-91
ENSSSCG00000002140	5.0315	5.6499e-51
ENSSSCG00000002258	-1.2612	4.7076e-06
ENSSSCG00000002262	1.9376	0.0011433
ENSSSCG00000002264	-1.3396	3.9248e-05
ENSSSCG00000002268	-1.2668	0.0062766
ENSSSCG00000002274	2.6169	6.3781e-34
ENSSSCG00000002276	-1.2854	1.0868e-12
ENSSSCG00000002277	1.6348	1.2025e-13
ENSSSCG00000002279	3.5638	1.7898e-05
ENSSSCG00000002280	-1.5195	0.0064307
ENSSSCG00000002281	1.4004	0.00018139
ENSSSCG00000002282	2.147	3.454e-18
ENSSSCG00000002290	-2.1966	0.028084
ENSSSCG00000002294	-1.8174	1.0085e-13
ENSSSCG00000002296	-1.4907	3.2967e-11
ENSSSCG00000002297	-6.1938	1.636e-15
ENSSSCG00000002299	-1.3678	0.0013954
ENSSSCG00000002309	-3.0049	4.7439e-14
ENSSSCG00000002315	1.0416	1.8338e-08
ENSSSCG00000002332	-2.0961	1.4685e-28
ENSSSCG00000002333	1.8582	0.00023932
ENSSSCG00000002349	-1.1999	0.0041662
ENSSSCG00000002351	2.9382	1.0262e-62
ENSSSCG00000002353	1.1688	2.3135e-05
ENSSSCG00000002354	1.6772	7.528e-20
ENSSSCG00000002355	-1.3486	1.7513e-07
ENSSSCG00000002357	1.905	1.4767e-26
ENSSSCG00000002374	2.143	2.0571e-36
ENSSSCG00000002375	-2.174	0.0011516
ENSSSCG00000002383	4.9809	0.010834
ENSSSCG00000002385	-1.3733	6.4669e-14
ENSSSCG00000002388	1.5517	6.1234e-09
ENSSSCG00000002389	-3.5845	6.8277e-77
ENSSSCG00000002396	1.84	1.6258e-24
ENSSSCG00000002397	1.0008	0.00011214
ENSSSCG00000002410	-1.3332	0.0021854
ENSSSCG00000002418	-1.784	2.9919e-17
ENSSSCG00000002428	-1.6599	4.4512e-06
ENSSSCG00000002431	-1.3399	3.5333e-05
ENSSSCG00000002432	-2.0364	0.049373
ENSSSCG00000002443	1.226	0.013453
ENSSSCG00000002449	1.5778	2.3973e-05
ENSSSCG00000002467	1.1055	6.3538e-07
ENSSSCG00000002469	-1.5124	0.00016393
ENSSSCG00000002472	-1.0789	4.5867e-07
ENSSSCG00000002474	-3.417	1.314e-07
ENSSSCG00000002476	4.3934	0.0079309
ENSSSCG00000002490	-2.6475	0.00025847
ENSSSCG00000002494	-1.263	3.1784e-05
ENSSSCG00000002496	1.6989	3.0859e-21
ENSSSCG00000002506	-2.1044	3.4283e-14
ENSSSCG00000002520	1.1021	8.9796e-05
ENSSSCG00000002525	-1.2041	6.1014e-09
ENSSSCG00000002532	1.1221	7.6736e-08
ENSSSCG00000002542	7.7332	1.5826e-19
ENSSSCG00000002543	6.3819	3.4956e-15
ENSSSCG00000002550	2.1696	6.4965e-18
ENSSSCG00000002551	-1.0547	0.041488
ENSSSCG00000002554	-1.1012	0.024303
ENSSSCG00000002558	1.4889	0.0099594
ENSSSCG00000002559	-2.0447	4.2202e-17
ENSSSCG00000002573	-2.0293	0.00014206
ENSSSCG00000002620	-1.5799	2.5575e-07
ENSSSCG00000002622	-1.2773	0.00032146
ENSSSCG00000002627	-2.2462	1.1578e-30
ENSSSCG00000002637	-1.9687	4.1125e-06
ENSSSCG00000002639	-2.8009	0.033603
ENSSSCG00000002642	-1.1944	5.7917e-12
ENSSSCG00000002646	1.0132	1.0707e-07
ENSSSCG00000002648	1.4908	6.0634e-17
ENSSSCG00000002651	-5.027	1.8172e-43
ENSSSCG00000002654	1.8791	4.6989e-24
ENSSSCG00000002655	1.5349	8.5901e-05
ENSSSCG00000002662	-3.2131	3.3609e-06
ENSSSCG00000002663	-2.8404	8.4061e-21
ENSSSCG00000002664	1.1293	0.0005117
ENSSSCG00000002669	1.8019	3.2257e-06
ENSSSCG00000002681	-1.4385	1.1709e-12
ENSSSCG00000002688	-1.6738	5.5331e-07
ENSSSCG00000002707	1.0767	7.8916e-10
ENSSSCG00000002709	-4.1826	1.0613e-17
ENSSSCG00000002712	3.7787	2.404e-07
ENSSSCG00000002715	-1.2939	1.2715e-07
ENSSSCG00000002716	-1.3057	0.0063187
ENSSSCG00000002718	1.2856	0.0010766
ENSSSCG00000002721	1.1778	8.4937e-12
ENSSSCG00000002724	1.1183	2.3434e-07
ENSSSCG00000002727	-1.6299	0.0037661
ENSSSCG00000002739	-1.0001	0.026441
ENSSSCG00000002747	-	7.8091e-07
ENSSSCG00000002749	-1.3432	0.02126
ENSSSCG00000002763	1.5723	3.7197e-17
ENSSSCG00000002768	-6.7086	1.0019e-58
ENSSSCG00000002777	-4.2966	0.0056456
ENSSSCG00000002779	-1.8828	0.0084328
ENSSSCG00000002780	-2.117	3.7785e-34
ENSSSCG00000002781	-3.6996	0.037729
ENSSSCG00000002782	-4.7619	0.0050089
ENSSSCG00000002792	1.5098	0.019947
ENSSSCG00000002795	-1.8767	1.4325e-26
ENSSSCG00000002797	3.5657	4.154e-86
ENSSSCG00000002801	-2.5492	2.4627e-09
ENSSSCG00000002802	-1.668	0.0041659
ENSSSCG00000002806	-1.2646	5.0207e-13
ENSSSCG00000002815	2.3251	2.7789e-07
ENSSSCG00000002818	1.9754	3.3865e-13
ENSSSCG00000002823	-2.7545	3.3098e-07
ENSSSCG00000002826	2.1937	0.0086241
ENSSSCG00000002827	-2.2289	0.0013627
ENSSSCG00000002829	-1.1697	4.8369e-12
ENSSSCG00000002831	1.1594	0.0052347
ENSSSCG00000002835	-5.5809	2.8588e-17
ENSSSCG00000002843	1.7548	1.7985e-20
ENSSSCG00000002844	2.9984	1.6647e-68
ENSSSCG00000002846	1.1875	3.7427e-11
ENSSSCG00000002847	-1.5483	2.4225e-05
ENSSSCG00000002849	-5.8906	9.8875e-20
ENSSSCG00000002852	4.2224	2.0035e-19
ENSSSCG00000002853	1.4032	1.0515e-05
ENSSSCG00000002855	-1.0709	0.000579
ENSSSCG00000002857	-3.0644	8.8464e-11
ENSSSCG00000002864	-2.8464	3.8975e-32
ENSSSCG00000002866	-1.7461	1.2638e-05
ENSSSCG00000002873	1.9065	4.0213e-30
ENSSSCG00000002887	1.7621	0.00027897
ENSSSCG00000002898	1.2688	0.038288
ENSSSCG00000002907	2.4892	7.942e-25
ENSSSCG00000002921	-1.0244	2.7796e-07
ENSSSCG00000002922	-1.009	0.0094583
ENSSSCG00000002923	-1.1401	4.0635e-06
ENSSSCG00000002925	1.6462	2.17e-20
ENSSSCG00000002929	3.4847	0.0046814
ENSSSCG00000002930	-1.2236	2.4576e-07
ENSSSCG00000002938	-1.0753	3.9299e-05
ENSSSCG00000002941	-2.1305	6.3288e-05
ENSSSCG00000002955	-1.4714	7.4065e-07
ENSSSCG00000002961	1.2754	7.1462e-15
ENSSSCG00000002962	-1.4569	0.032896
ENSSSCG00000002979	-	8.2956e-10
ENSSSCG00000002980	-2.7649	9.7657e-12
ENSSSCG00000002981	-3.7272	0.0012174
ENSSSCG00000002989	1.4731	1.5515e-08
ENSSSCG00000002991	-2.9221	0.013077
ENSSSCG00000002999	1.3598	3.5392e-13
ENSSSCG00000003000	1.1845	0.025006
ENSSSCG00000003006	3.588	5.9259e-30
ENSSSCG00000003015	1.3117	2.1669e-09
ENSSSCG00000003018	1.824	0.026829
ENSSSCG00000003022	2.3994	3.7622e-14
ENSSSCG00000003059	-1.0983	5.3049e-08
ENSSSCG00000003065	1.8571	2.401e-07
ENSSSCG00000003081	1.1165	0.0022461
ENSSSCG00000003085	1.0812	1.6682e-10
ENSSSCG00000003088	-1.3874	4.9463e-16
ENSSSCG00000003089	2.1805	1.0997e-29
ENSSSCG00000003092	1.5989	0.042573
ENSSSCG00000003093	1.5089	6.2245e-11
ENSSSCG00000003098	1.2464	2.6427e-12
ENSSSCG00000003101	2.313	9.8499e-41
ENSSSCG00000003102	-1.6484	0.025182
ENSSSCG00000003108	-4.4882	8.3886e-05
ENSSSCG00000003113	3.4987	0.00045637
ENSSSCG00000003119	-1.4259	0.04603
ENSSSCG00000003128	-1.4306	2.0067e-12
ENSSSCG00000003129	-1.3887	0.0015888
ENSSSCG00000003133	-3.444	1.2207e-15
ENSSSCG00000003134	1.2832	8.6735e-06
ENSSSCG00000003137	-1.8788	7.223e-24
ENSSSCG00000003139	1.6886	1.1708e-22
ENSSSCG00000003140	-2.814	0.0016935
ENSSSCG00000003146	-1.2273	0.0027012
ENSSSCG00000003147	-1.9112	9.7314e-08
ENSSSCG00000003154	1.0126	2.0789e-09
ENSSSCG00000003156	1.603	1.2509e-21
ENSSSCG00000003157	-1.2079	1.9497e-05
ENSSSCG00000003159	2.6546	8.6264e-32
ENSSSCG00000003160	2.6704	1.9379e-25
ENSSSCG00000003183	1.6847	3.5878e-23
ENSSSCG00000003193	1.7386	9.4641e-06
ENSSSCG00000003194	1.5896	8.7609e-15
ENSSSCG00000003202	-1.5655	0.020751
ENSSSCG00000003208	1.7124	2.2578e-20
ENSSSCG00000003211	1.1362	1.3286e-10
ENSSSCG00000003215	-3.2126	6.7379e-20
ENSSSCG00000003218	4.4539	1.3911e-19
ENSSSCG00000003222	-2.4784	0.015094
ENSSSCG00000003227	-4.2645	2.9556e-12
ENSSSCG00000003229	2.8611	2.6226e-59
ENSSSCG00000003230	5.0981	4.6498e-12
ENSSSCG00000003261	1.8361	2.492e-17
ENSSSCG00000003265	1.1486	4.0188e-06
ENSSSCG00000003269	-1.6513	3.5327e-06
ENSSSCG00000003275	-1.9922	1.5117e-08
ENSSSCG00000003278	-1.7895	0.011444
ENSSSCG00000003287	-1.6065	0.00744
ENSSSCG00000003289	2.4105	3.3049e-22
ENSSSCG00000003325	-3.8889	1.5264e-15
ENSSSCG00000003329	-2.8404	2.8587e-50
ENSSSCG00000003333	-1.7547	0.003116
ENSSSCG00000003341	1.3428	2.2139e-08
ENSSSCG00000003342	1.7268	3.8979e-17
ENSSSCG00000003343	1.0613	4.2589e-08
ENSSSCG00000003347	1.0685	0.00011111
ENSSSCG00000003348	1.1818	1.2748e-11
ENSSSCG00000003351	-2.0534	1.259e-13
ENSSSCG00000003353	-1.2985	6.6657e-09
ENSSSCG00000003361	1.1659	3.2287e-05
ENSSSCG00000003366	-1.6946	0.010286
ENSSSCG00000003368	1.3477	0.0063359
ENSSSCG00000003369	1.74	2.054e-24
ENSSSCG00000003379	2.2295	4.1079e-11
ENSSSCG00000003382	-1.546	0.0005446
ENSSSCG00000003384	1.0514	2.0924e-08
ENSSSCG00000003392	3.2288	0.0029795
ENSSSCG00000003393	1.816	0.00013715
ENSSSCG00000003395	-1.3628	0.00038804
ENSSSCG00000003399	-2.8288	2.7625e-05
ENSSSCG00000003403	-3.187	6.0486e-15
ENSSSCG00000003413	1.1885	9.3382e-09
ENSSSCG00000003414	4.5982	1.0534e-14
ENSSSCG00000003423	-4.5094	0.00044985
ENSSSCG00000003428	-1.1984	3.9093e-11
ENSSSCG00000003434	2.2822	5.0629e-42
ENSSSCG00000003435	1.2557	1.6944e-11
ENSSSCG00000003438	1.4215	4.9984e-17
ENSSSCG00000003449	1.4411	1.8652e-10
ENSSSCG00000003455	-2.5589	7.1372e-07
ENSSSCG00000003456	-3.0369	5.3877e-05
ENSSSCG00000003460	-1.2021	6.6966e-06
ENSSSCG00000003466	3.1733	8.8058e-22
ENSSSCG00000003467	5.1332	1.0422e-77
ENSSSCG00000003468	1.3755	5.9713e-08
ENSSSCG00000003472	-2.6113	1.9941e-19
ENSSSCG00000003473	-2.7513	2.3093e-05
ENSSSCG00000003485	-1.2383	2.0773e-11
ENSSSCG00000003486	1.2942	5.857e-12
ENSSSCG00000003506	2.4482	3.8398e-14
ENSSSCG00000003509	-1.3233	0.047374
ENSSSCG00000003516	-1.0234	0.039947
ENSSSCG00000003519	-1.2116	0.0012488
ENSSSCG00000003527	-3.1948	1.1144e-67
ENSSSCG00000003532	-1.5715	3.2135e-17
ENSSSCG00000003542	-2.4203	0.039778
ENSSSCG00000003546	3.6967	2.9471e-36
ENSSSCG00000003547	3.2794	1.4068e-21
ENSSSCG00000003552	-1.502	0.0059082
ENSSSCG00000003555	-1.1801	2.7562e-12
ENSSSCG00000003558	-1.2073	3.4206e-06
ENSSSCG00000003568	2.4659	0.041488
ENSSSCG00000003570	1.2866	2.4552e-07
ENSSSCG00000003573	1.0324	0.00026234
ENSSSCG00000003579	-1.056	2.2246e-10
ENSSSCG00000003580	-1.1482	1.0775e-10
ENSSSCG00000003582	3.5824	6.9233e-08
ENSSSCG00000003583	-1.393	8.1806e-12
ENSSSCG00000003584	-1.6421	0.0010392
ENSSSCG00000003589	1.3919	6.6143e-14
ENSSSCG00000003590	1.8335	0.00017304
ENSSSCG00000003592	-1.4988	7.9347e-17
ENSSSCG00000003593	-1.8753	4.7523e-16
ENSSSCG00000003594	3.2652	1.7887e-28
ENSSSCG00000003600	3.4979	4.1032e-10
ENSSSCG00000003603	-2.0655	1.276e-33
ENSSSCG00000003604	-2.4093	1.3375e-17
ENSSSCG00000003605	1.3253	7.5834e-15
ENSSSCG00000003610	-1.1109	1.9434e-05
ENSSSCG00000003616	3.5972	8.1949e-09
ENSSSCG00000003621	1.2919	7.2328e-10
ENSSSCG00000003629	1.7195	1.9764e-07
ENSSSCG00000003635	-2.6599	5.8423e-38
ENSSSCG00000003640	1.758	0.0030402
ENSSSCG00000003641	1.2375	0.00025847
ENSSSCG00000003644	3.1797	8.1737e-55
ENSSSCG00000003645	2.0987	7.878e-17
ENSSSCG00000003647	4.2154	7.9004e-09
ENSSSCG00000003651	-1.8981	1.4697e-05
ENSSSCG00000003654	-1.8037	6.6735e-23
ENSSSCG00000003655	-1.1791	1.0405e-07
ENSSSCG00000003660	1.3122	1.3075e-13
ENSSSCG00000003662	1.5537	7.1976e-10
ENSSSCG00000003668	-4.0999	8.7124e-12
ENSSSCG00000003669	-3.3783	1.3116e-10
ENSSSCG00000003676	-1.8672	3.9802e-12
ENSSSCG00000003679	-1.021	3.0899e-06
ENSSSCG00000003683	2.2449	8.7793e-18
ENSSSCG00000003686	-3.7613	3.5839e-70
ENSSSCG00000003687	-3.0325	8.8208e-53
ENSSSCG00000003690	-3.1329	0.0076032
ENSSSCG00000003697	-5.3327	3.7822e-34
ENSSSCG00000003698	-4.9248	0.0015999
ENSSSCG00000003699	1.1484	6.2332e-08
ENSSSCG00000003708	-1.3482	3.996e-09
ENSSSCG00000003710	-1.5579	3.6349e-07
ENSSSCG00000003718	1.1826	4.5986e-06
ENSSSCG00000003722	-3.7187	2.4404e-27
ENSSSCG00000003736	-2.6319	3.9294e-27
ENSSSCG00000003742	1.8933	6.6723e-14
ENSSSCG00000003744	2.7361	0.00068056
ENSSSCG00000003756	-4.8086	1.293e-05
ENSSSCG00000003757	-2.4138	3.9485e-29
ENSSSCG00000003761	-1.1223	4.0655e-11
ENSSSCG00000003766	2.1445	0.00044681
ENSSSCG00000003773	-1.6097	5.1299e-08
ENSSSCG00000003776	3.1462	9.9652e-74
ENSSSCG00000003781	-3.9083	0.019298
ENSSSCG00000003789	1.4972	1.9992e-06
ENSSSCG00000003793	-2.0208	3.9845e-07
ENSSSCG00000003797	-2.9967	1.7504e-08
ENSSSCG00000003802	1.034	0.021792
ENSSSCG00000003805	1.0104	0.00082464
ENSSSCG00000003811	-1.2654	9.8272e-06
ENSSSCG00000003812	1.5876	1.8957e-15
ENSSSCG00000003818	-1.277	1.5924e-10
ENSSSCG00000003824	-2.6969	0.003657
ENSSSCG00000003827	2.2362	1.357e-06
ENSSSCG00000003828	1.9307	3.0267e-15
ENSSSCG00000003831	1.215	7.5456e-05
ENSSSCG00000003833	-2.3694	8.2237e-06
ENSSSCG00000003837	1.4557	2.1842e-16
ENSSSCG00000003848	-2.9591	1.4769e-10
ENSSSCG00000003851	2.9498	4.6218e-58
ENSSSCG00000003854	1.1784	4.4539e-10
ENSSSCG00000003857	1.0212	2.7948e-08
ENSSSCG00000003861	-3.026	8.0733e-12
ENSSSCG00000003862	2.0128	5.971e-22
ENSSSCG00000003876	-1.0741	4.017e-06
ENSSSCG00000003881	-1.975	0.00053131
ENSSSCG00000003888	-2.1328	2.9985e-09
ENSSSCG00000003901	2.7488	3.6989e-48
ENSSSCG00000003903	2.3115	1.4004e-22
ENSSSCG00000003905	-2.2298	1.3546e-14
ENSSSCG00000003919	-2.1953	1.0211e-15
ENSSSCG00000003931	-2.9333	5.2175e-29
ENSSSCG00000003975	1.5807	4.365e-14
ENSSSCG00000004001	-5.9988	3.1608e-07
ENSSSCG00000004016	1.3746	0.035891
ENSSSCG00000004018	2.0354	4.1853e-25
ENSSSCG00000004024	-1.2132	2.0655e-07
ENSSSCG00000004027	-1.124	0.0003293
ENSSSCG00000004029	1.0791	1.6049e-10
ENSSSCG00000004033	-1.2628	8.9608e-06
ENSSSCG00000004039	-2.2812	1.1794e-18
ENSSSCG00000004049	-2.0032	1.4599e-14
ENSSSCG00000004052	-3.1909	4.7737e-47
ENSSSCG00000004055	-1.0789	0.007385
ENSSSCG00000004056	1.1402	7.4397e-10
ENSSSCG00000004063	1.2432	2.3723e-10
ENSSSCG00000004075	-3.4297	4.9022e-09
ENSSSCG00000004077	-2.1076	6.5561e-13
ENSSSCG00000004084	5.3948	1.9852e-17
ENSSSCG00000004091	-2.5262	4.0077e-51
ENSSSCG00000004092	-1.3045	2.0089e-06
ENSSSCG00000004093	4.0584	1.225e-11
ENSSSCG00000004101	1.3902	4.6597e-08
ENSSSCG00000004103	1.4857	9.0849e-17
ENSSSCG00000004108	1.2964	9.4831e-11
ENSSSCG00000004112	-3.3776	7.7325e-05
ENSSSCG00000004114	-1.1606	0.019796
ENSSSCG00000004117	-1.2633	2.9073e-07
ENSSSCG00000004121	1.6828	0.00098708
ENSSSCG00000004122	2.5611	1.6937e-45
ENSSSCG00000004125	-1.9932	1.1305e-12
ENSSSCG00000004128	-6.5767	2.2733e-17
ENSSSCG00000004138	1.0965	7.756e-06
ENSSSCG00000004143	2.4865	1.326e-21
ENSSSCG00000004145	-3.5482	1.2527e-19
ENSSSCG00000004148	1.4501	7.8382e-09
ENSSSCG00000004149	-2.7332	1.3543e-42
ENSSSCG00000004150	-1.8851	2.5725e-05
ENSSSCG00000004154	-1.0485	4.8177e-06
ENSSSCG00000004164	-3.9171	4.706e-07
ENSSSCG00000004167	-2.449	0.00032027
ENSSSCG00000004170	-1.9958	0.00058433
ENSSSCG00000004172	1.4655	5.6333e-05
ENSSSCG00000004191	-3.3046	2.8899e-26
ENSSSCG00000004192	2.1392	0.0049369
ENSSSCG00000004195	2.3386	0.021746
ENSSSCG00000004199	-1.2637	5.8907e-14
ENSSSCG00000004201	-1.3865	0.00037257
ENSSSCG00000004209	-1.143	4.3693e-10
ENSSSCG00000004215	1.8393	4.3625e-09
ENSSSCG00000004217	1.1298	9.2633e-10
ENSSSCG00000004219	-3.0134	2.1559e-09
ENSSSCG00000004221	1.1581	8.8751e-10
ENSSSCG00000004223	-1.636	1.6852e-05
ENSSSCG00000004225	-2.3414	5.9905e-08
ENSSSCG00000004231	1.4012	3.1567e-14
ENSSSCG00000004244	-1.0934	3.1307e-08
ENSSSCG00000004248	3.361	6.7347e-64
ENSSSCG00000004270	-1.3595	0.010163
ENSSSCG00000004273	-1.0813	0.00035972
ENSSSCG00000004274	-3.8393	4.1031e-26
ENSSSCG00000004281	2.2019	3.5486e-22
ENSSSCG00000004291	-1.6561	5.5029e-19
ENSSSCG00000004300	1.5607	4.6029e-09
ENSSSCG00000004309	-3.9783	8.3251e-10
ENSSSCG00000004313	-1.2204	0.0016844
ENSSSCG00000004314	2.2094	1.31e-10
ENSSSCG00000004324	1.2964	1.9177e-09
ENSSSCG00000004336	-2.8751	8.9526e-26
ENSSSCG00000004340	1.6496	2.1179e-07
ENSSSCG00000004342	1.6078	2.6453e-08
ENSSSCG00000004344	-3.1029	1.1946e-14
ENSSSCG00000004347	1.4755	6.5427e-15
ENSSSCG00000004349	2.2926	4.7029e-19
ENSSSCG00000004361	-1.5271	2.6856e-06
ENSSSCG00000004367	1.3156	5.882e-13
ENSSSCG00000004369	-1.8215	5.1584e-10
ENSSSCG00000004373	1.3648	3.4526e-05
ENSSSCG00000004386	1.5959	0.00014815
ENSSSCG00000004387	3.2438	4.7106e-08
ENSSSCG00000004390	2.6061	3.904e-10
ENSSSCG00000004399	3.2135	0.0059753
ENSSSCG00000004401	3.8903	5.2292e-42
ENSSSCG00000004411	-1.2812	6.2198e-06
ENSSSCG00000004412	-2.815	7.408e-50
ENSSSCG00000004415	1.6623	3.4056e-13
ENSSSCG00000004417	2.2813	1.8914e-11
ENSSSCG00000004418	1.7722	0.00012981
ENSSSCG00000004419	2.9978	4.9841e-08
ENSSSCG00000004420	2.4579	3.6752e-13
ENSSSCG00000004421	-1.9216	3.0294e-27
ENSSSCG00000004422	-2.3339	0.039559
ENSSSCG00000004423	-2.1082	6.8737e-13
ENSSSCG00000004425	-1.897	8.0788e-30
ENSSSCG00000004428	-2.0343	1.0169e-26
ENSSSCG00000004439	-2.0683	9.4391e-14
ENSSSCG00000004446	1.23	2.1016e-12
ENSSSCG00000004451	-	3.6886e-07
ENSSSCG00000004452	-4.0598	1.5017e-80
ENSSSCG00000004453	-4.3644	2.0608e-73
ENSSSCG00000004456	-1.0219	9.1038e-08
ENSSSCG00000004458	-2.1881	6.719e-16
ENSSSCG00000004465	1.9321	5.0628e-16
ENSSSCG00000004466	-5.6033	6.6437e-38
ENSSSCG00000004469	-2.0776	0.0016163
ENSSSCG00000004472	-1.4759	2.6713e-06
ENSSSCG00000004477	-4.9684	0.0016723
ENSSSCG00000004484	-2.0234	6.9503e-33
ENSSSCG00000004485	-2.1387	1.5069e-29
ENSSSCG00000004486	-1.5852	3.6609e-10
ENSSSCG00000004499	2.2369	2.9362e-40
ENSSSCG00000004502	-2.8761	5.0106e-10
ENSSSCG00000004506	1.477	1.3479e-17
ENSSSCG00000004507	1.0785	1.0521e-07
ENSSSCG00000004510	2.8131	1.1717e-57
ENSSSCG00000004511	2.5195	0.00086988
ENSSSCG00000004518	-6.4338	1.2071e-19
ENSSSCG00000004520	-2.0011	0.017719
ENSSSCG00000004533	1.988	0.0034907
ENSSSCG00000004534	2.0276	4.7047e-05
ENSSSCG00000004535	-1.7197	4.59e-22
ENSSSCG00000004541	1.4443	5.1507e-15
ENSSSCG00000004544	-2.7755	3.4585e-42
ENSSSCG00000004548	-3.788	0.00028138
ENSSSCG00000004554	-5.804	1.9977e-66
ENSSSCG00000004557	-1.0894	5.6666e-10
ENSSSCG00000004560	2.7497	1.9786e-08
ENSSSCG00000004569	2.4856	2.2227e-30
ENSSSCG00000004570	1.9698	2.8694e-32
ENSSSCG00000004573	-3.2476	2.5811e-18
ENSSSCG00000004576	2.7886	2.2744e-11
ENSSSCG00000004585	-2.9139	0.00014751
ENSSSCG00000004586	-1.5643	0.0024477
ENSSSCG00000004588	-5.1728	2.979e-23
ENSSSCG00000004597	-2.2847	0.0076687
ENSSSCG00000004598	-1.5702	2.4987e-10
ENSSSCG00000004601	-1.9326	1.7845e-05
ENSSSCG00000004603	1.0069	5.8933e-07
ENSSSCG00000004607	1.1626	0.00044484
ENSSSCG00000004608	-1.9508	0.0046308
ENSSSCG00000004610	1.1241	6.4693e-08
ENSSSCG00000004617	1.9829	2.5988e-09
ENSSSCG00000004622	-1.5591	1.0309e-12
ENSSSCG00000004628	-1.2178	0.00071781
ENSSSCG00000004629	1.7797	2.3713e-09
ENSSSCG00000004631	-1.6004	0.0025939
ENSSSCG00000004632	1.7005	2.9785e-05
ENSSSCG00000004650	-2.3493	2.4715e-09
ENSSSCG00000004656	-1.7677	1.4654e-20
ENSSSCG00000004657	-2.045	7.0639e-09
ENSSSCG00000004658	-1.3034	4.817e-16
ENSSSCG00000004659	-1.0352	0.027988
ENSSSCG00000004661	-2.9088	1.0921e-36
ENSSSCG00000004662	-3.0354	1.3808e-16
ENSSSCG00000004663	-2.6699	4.0963e-43
ENSSSCG00000004665	1.9227	2.2872e-05
ENSSSCG00000004666	3.0591	3.719e-06
ENSSSCG00000004675	-1.5466	0.0001251
ENSSSCG00000004681	-2.5529	0.015825
ENSSSCG00000004684	-1.3425	2.4638e-07
ENSSSCG00000004691	1.2336	2.4432e-11
ENSSSCG00000004702	-2.9452	0.00044741
ENSSSCG00000004705	-1.9776	3.3917e-26
ENSSSCG00000004706	-1.8168	0.00017441
ENSSSCG00000004720	-1.0327	3.6887e-08
ENSSSCG00000004728	1.6396	7.8644e-23
ENSSSCG00000004729	2.0845	4.3235e-08
ENSSSCG00000004735	-1.7486	2.8204e-12
ENSSSCG00000004744	-1.7562	1.7746e-12
ENSSSCG00000004746	-3.2119	1.0369e-18
ENSSSCG00000004748	1.4093	9.3499e-11
ENSSSCG00000004750	-1.2564	0.042002
ENSSSCG00000004761	-1.1889	1.5532e-05
ENSSSCG00000004765	-1.355	3.5429e-07
ENSSSCG00000004766	-3.5172	2.9891e-24
ENSSSCG00000004769	-5.1326	2.5292e-14
ENSSSCG00000004771	-1.1106	1.18e-07
ENSSSCG00000004775	-1.9167	3.4061e-10
ENSSSCG00000004779	-1.9633	0.0035478
ENSSSCG00000004782	-6.0741	2.8304e-36
ENSSSCG00000004787	-1.8263	0.00070459
ENSSSCG00000004791	-1.7615	5.3942e-06
ENSSSCG00000004793	-1.3985	1.1018e-11
ENSSSCG00000004805	-4.5152	1.4529e-07
ENSSSCG00000004806	-4.2479	3.3625e-61
ENSSSCG00000004807	-4.7936	1.7727e-06
ENSSSCG00000004808	-1.9688	3.3602e-05
ENSSSCG00000004811	3.5197	5.9466e-09
ENSSSCG00000004822	-2.7411	9.1221e-19
ENSSSCG00000004825	-1.6306	2.8042e-18
ENSSSCG00000004830	1.4483	0.00014249
ENSSSCG00000004834	-1.7228	1.9201e-22
ENSSSCG00000004835	-2.2595	1.2592e-19
ENSSSCG00000004839	-3.0787	0.013212
ENSSSCG00000004840	2.5312	0.0041088
ENSSSCG00000004846	2.059	2.887e-23
ENSSSCG00000004849	-1.9462	0.049801
ENSSSCG00000004850	-2.2977	0.049422
ENSSSCG00000004856	1.1672	0.021367
ENSSSCG00000004862	1.4471	4.0559e-16
ENSSSCG00000004870	-1.0385	7.0539e-09
ENSSSCG00000004871	-3.7294	0.00068713
ENSSSCG00000004872	1.415	9.4861e-05
ENSSSCG00000004886	-3.6533	1.2846e-10
ENSSSCG00000004918	1.8083	1.0346e-24
ENSSSCG00000004919	1.2794	0.0010357
ENSSSCG00000004920	1.4777	0.0089583
ENSSSCG00000004927	1.3983	4.1829e-16
ENSSSCG00000004932	-1.4193	0.00033742
ENSSSCG00000004937	-2.2524	0.0017336
ENSSSCG00000004939	2.0882	7.3733e-06
ENSSSCG00000004946	-1.9881	1.2156e-10
ENSSSCG00000004947	-1.4132	0.00032297
ENSSSCG00000004952	1.0633	0.00053251
ENSSSCG00000004954	1.9035	1.1813e-06
ENSSSCG00000004962	-1.2796	9.0732e-07
ENSSSCG00000004966	-1.7283	0.018517
ENSSSCG00000004969	-3.7378	3.1317e-61
ENSSSCG00000004970	1.3263	2.6727e-15
ENSSSCG00000004973	-1.3052	1.9044e-14
ENSSSCG00000004974	1.1252	8.4193e-05
ENSSSCG00000004976	-1.7953	0.022142
ENSSSCG00000004980	-1.3658	1.2565e-12
ENSSSCG00000004990	-1.3988	0.00010082
ENSSSCG00000004998	1.0608	3.3279e-06
ENSSSCG00000005000	-3.8142	5.85e-23
ENSSSCG00000005002	-1.4778	0.0036943
ENSSSCG00000005008	-3.0159	9.6545e-17
ENSSSCG00000005017	1.245	5.8613e-11
ENSSSCG00000005020	-1.5605	0.014476
ENSSSCG00000005027	-1.2397	1.4566e-12
ENSSSCG00000005036	-2.1603	0.00011667
ENSSSCG00000005041	1.0329	0.00028384
ENSSSCG00000005042	1.0592	3.0514e-08
ENSSSCG00000005052	-1.5728	3.7708e-13
ENSSSCG00000005055	1.0483	9.7854e-06
ENSSSCG00000005056	-5.7096	5.6306e-73
ENSSSCG00000005071	-2.5116	2.1275e-29
ENSSSCG00000005072	1.1069	5.8899e-08
ENSSSCG00000005076	-1.2882	1.0774e-05
ENSSSCG00000005081	-2.2945	0.00034801
ENSSSCG00000005083	1.2407	3.1044e-07
ENSSSCG00000005084	1.1699	1.3271e-11
ENSSSCG00000005085	2.6151	0.013329
ENSSSCG00000005086	2.5906	3.1179e-06
ENSSSCG00000005102	1.5867	2.7251e-08
ENSSSCG00000005104	1.4033	2.5207e-15
ENSSSCG00000005105	1.0956	2.9953e-08
ENSSSCG00000005106	1.9145	6.0156e-06
ENSSSCG00000005125	-	0.028467
ENSSSCG00000005135	-1.1513	7.5984e-08
ENSSSCG00000005167	2.698	0.001385
ENSSSCG00000005171	1.8773	6.1337e-06
ENSSSCG00000005183	-1.1878	2.8877e-11
ENSSSCG00000005186	1.6378	3.7631e-05
ENSSSCG00000005188	1.1999	0.0017211
ENSSSCG00000005190	-1.6116	9.9816e-20
ENSSSCG00000005194	-3.4987	6.2608e-75
ENSSSCG00000005195	-3.2912	1.5458e-59
ENSSSCG00000005196	1.6095	5.1576e-08
ENSSSCG00000005212	1.3018	3.5369e-05
ENSSSCG00000005216	-4.1076	5.3853e-07
ENSSSCG00000005219	1.8733	1.0785e-25
ENSSSCG00000005233	-1.6975	2.1727e-16
ENSSSCG00000005240	-1.0168	0.00011225
ENSSSCG00000005247	-1.5466	9.7911e-15
ENSSSCG00000005249	1.2776	6.1461e-07
ENSSSCG00000005250	-1.1714	0.00044077
ENSSSCG00000005264	2.8321	0.001482
ENSSSCG00000005266	3.3334	1.3821e-06
ENSSSCG00000005277	-2.4777	8.3133e-17
ENSSSCG00000005278	-1.5382	1.031e-05
ENSSSCG00000005284	-2.029	0.0053335
ENSSSCG00000005286	-1.1447	4.7291e-06
ENSSSCG00000005288	1.4128	1.0889e-06
ENSSSCG00000005292	-1.2603	0.01324
ENSSSCG00000005297	2.7476	0.00025987
ENSSSCG00000005302	1.3344	1.8258e-14
ENSSSCG00000005305	1.6292	6.7117e-17
ENSSSCG00000005313	3.1283	1.0639e-53
ENSSSCG00000005314	-2.9122	2.9672e-16
ENSSSCG00000005315	5.2994	3.7151e-80
ENSSSCG00000005316	1.8602	1.1961e-29
ENSSSCG00000005319	1.4469	5.1813e-17
ENSSSCG00000005323	1.3323	1.3232e-09
ENSSSCG00000005338	-1.0849	6.4865e-09
ENSSSCG00000005339	-1.8346	4.1117e-25
ENSSSCG00000005344	-5.9687	6.3346e-30
ENSSSCG00000005352	-4.2658	1.6524e-10
ENSSSCG00000005355	-1.066	0.019999
ENSSSCG00000005361	-1.6017	1.3912e-06
ENSSSCG00000005370	1.5039	6.9275e-07
ENSSSCG00000005374	-1.9561	1.2268e-05
ENSSSCG00000005375	-3.0018	1.4662e-05
ENSSSCG00000005376	-1.4189	0.00045503
ENSSSCG00000005379	-1.4707	0.034505
ENSSSCG00000005380	-1.4822	3.2017e-07
ENSSSCG00000005381	-1.4914	8.1293e-18
ENSSSCG00000005390	-1.3067	1.6297e-07
ENSSSCG00000005391	-3.5147	1.7457e-25
ENSSSCG00000005392	1.3262	7.4986e-05
ENSSSCG00000005398	-	0.00023279
ENSSSCG00000005400	-2.0288	3.1086e-05
ENSSSCG00000005403	-1.9997	2.8227e-16
ENSSSCG00000005404	-2.2798	1.0913e-10
ENSSSCG00000005422	-1.6353	1.6643e-05
ENSSSCG00000005424	2.0193	0.000123
ENSSSCG00000005425	-1.0306	2.2876e-08
ENSSSCG00000005429	1.8866	8.1903e-17
ENSSSCG00000005431	-1.5405	1.5081e-10
ENSSSCG00000005437	1.5529	0.030256
ENSSSCG00000005443	1.2276	1.7814e-08
ENSSSCG00000005446	-1.2519	0.016082
ENSSSCG00000005450	-4.8314	3.2386e-79
ENSSSCG00000005455	-1.9403	3.9857e-28
ENSSSCG00000005456	-1.4329	1.8846e-08
ENSSSCG00000005457	-1.9242	2.126e-19
ENSSSCG00000005459	1.1941	5.79e-13
ENSSSCG00000005467	2.8463	1.1533e-39
ENSSSCG00000005469	-2.6564	1.9544e-14
ENSSSCG00000005471	-1.2292	2.8038e-06
ENSSSCG00000005472	-1.6097	0.00089462
ENSSSCG00000005475	-1.4826	4.5115e-05
ENSSSCG00000005484	-1.3853	3.0579e-11
ENSSSCG00000005486	-1.7058	0.00082946
ENSSSCG00000005487	-3.7464	3.4513e-76
ENSSSCG00000005494	-2.6602	1.2316e-47
ENSSSCG00000005505	-1.056	1.2146e-06
ENSSSCG00000005510	-1.2561	4.4214e-06
ENSSSCG00000005512	-2.3802	0.0019913
ENSSSCG00000005528	2.3266	2.5056e-42
ENSSSCG00000005530	-2.1613	9.0644e-15
ENSSSCG00000005581	-1.2146	0.036367
ENSSSCG00000005587	-1.5954	1.8681e-17
ENSSSCG00000005593	-2.7577	2.6842e-58
ENSSSCG00000005599	-1.1153	0.025933
ENSSSCG00000005604	-1.3175	1.8141e-08
ENSSSCG00000005609	-1.6755	0.00066325
ENSSSCG00000005625	1.0816	0.00034214
ENSSSCG00000005626	1.0385	2.9062e-05
ENSSSCG00000005627	2.5307	1.0291e-50
ENSSSCG00000005636	3.0865	5.1882e-18
ENSSSCG00000005640	1.1365	2.0412e-05
ENSSSCG00000005641	-1.1863	2.9957e-09
ENSSSCG00000005645	1.2878	4.9951e-11
ENSSSCG00000005646	1.8887	5.7506e-26
ENSSSCG00000005649	1.0574	8.0494e-05
ENSSSCG00000005650	-1.811	1.4474e-22
ENSSSCG00000005651	-1.1329	9.537e-08
ENSSSCG00000005654	-1.7034	2.7231e-24
ENSSSCG00000005655	-1.6739	3.0512e-16
ENSSSCG00000005659	1.2476	4.6008e-05
ENSSSCG00000005661	1.9814	5.9171e-15
ENSSSCG00000005663	3.0083	5.5117e-51
ENSSSCG00000005665	2.6539	2.932e-05
ENSSSCG00000005669	2.1871	6.5927e-23
ENSSSCG00000005671	2.7118	1.2485e-30
ENSSSCG00000005673	-1.6083	6.0622e-06
ENSSSCG00000005678	2.0354	1.8511e-13
ENSSSCG00000005689	-1.3988	4.3936e-14
ENSSSCG00000005698	-3.1746	4.9965e-33
ENSSSCG00000005701	1.922	0.0011349
ENSSSCG00000005707	-3.1381	0.0023224
ENSSSCG00000005719	1.4386	0.00024562
ENSSSCG00000005723	-1.8675	0.0013912
ENSSSCG00000005750	-4.3873	5.4779e-118
ENSSSCG00000005751	-2.2938	6.6389e-43
ENSSSCG00000005759	1.4052	5.3261e-12
ENSSSCG00000005762	-2.5947	2.9372e-05
ENSSSCG00000005778	-2.48	5.9585e-10
ENSSSCG00000005780	-2.4519	9.0328e-09
ENSSSCG00000005826	1.6831	1.3392e-20
ENSSSCG00000005840	1.0952	0.0010644
ENSSSCG00000005842	2.0062	4.2435e-23
ENSSSCG00000005843	2.0106	0.0067602
ENSSSCG00000005853	-2.1904	0.043983
ENSSSCG00000005858	2.1121	0.0013558
ENSSSCG00000005894	-1.0794	3.78e-07
ENSSSCG00000005895	1.4644	1.3891e-11
ENSSSCG00000005900	4.078	6.8097e-103
ENSSSCG00000005911	3.183	5.4808e-60
ENSSSCG00000005914	1.0817	8.5625e-09
ENSSSCG00000005915	2.0066	1.0361e-24
ENSSSCG00000005916	1.0528	0.0032842
ENSSSCG00000005917	1.3479	3.2661e-14
ENSSSCG00000005923	-4.3363	0.002905
ENSSSCG00000005926	-1.4312	5.0606e-06
ENSSSCG00000005935	1.1449	0.021025
ENSSSCG00000005943	1.8687	3.3128e-07
ENSSSCG00000005944	1.0976	1.4007e-08
ENSSSCG00000005959	-1.0033	7.2039e-08
ENSSSCG00000005965	1.6235	2.3921e-05
ENSSSCG00000005967	-1.0194	0.0063614
ENSSSCG00000005970	-2.8494	1.2665e-42
ENSSSCG00000005975	-1.0482	1.0507e-08
ENSSSCG00000005976	2.7735	2.1382e-31
ENSSSCG00000005977	1.3137	2.3958e-09
ENSSSCG00000005979	1.8458	0.04425
ENSSSCG00000005981	5.5059	0.029867
ENSSSCG00000005983	-3.1331	4.3737e-50
ENSSSCG00000005987	-1.3085	7.2536e-09
ENSSSCG00000005992	-2.893	1.016e-42
ENSSSCG00000005995	-5.2845	5.1962e-25
ENSSSCG00000005999	-1.6924	2.7461e-07
ENSSSCG00000006001	-2.0346	4.8922e-20
ENSSSCG00000006002	-4.2116	6.2756e-87
ENSSSCG00000006009	-1.4863	2.9972e-15
ENSSSCG00000006011	-4.0146	2.2675e-22
ENSSSCG00000006013	-2.7312	0.0063467
ENSSSCG00000006016	1.189	2.3924e-10
ENSSSCG00000006021	-	1.2114e-08
ENSSSCG00000006023	2.5548	1.06e-26
ENSSSCG00000006031	-2.5103	3.7624e-05
ENSSSCG00000006034	-1.5138	1.0989e-06
ENSSSCG00000006036	4.1642	0.038194
ENSSSCG00000006038	-1.026	4.1875e-05
ENSSSCG00000006045	-2.0151	0.015402
ENSSSCG00000006051	-2.8091	2.6126e-42
ENSSSCG00000006058	1.2262	8.8445e-08
ENSSSCG00000006059	-3.0109	1.0236e-53
ENSSSCG00000006062	-1.3699	1.2942e-15
ENSSSCG00000006068	-	0.00010709
ENSSSCG00000006069	-1.8391	0.017916
ENSSSCG00000006070	1.6041	5.8666e-05
ENSSSCG00000006082	-2.2774	1.1199e-37
ENSSSCG00000006087	-2.9687	1.0105e-06
ENSSSCG00000006088	-2.3072	2.38e-38
ENSSSCG00000006089	1.3343	2.3604e-13
ENSSSCG00000006093	1.0245	1.2897e-05
ENSSSCG00000006098	-1.0191	3.8652e-07
ENSSSCG00000006101	-3.4479	4.7e-10
ENSSSCG00000006106	-5.3845	8.3625e-07
ENSSSCG00000006115	-1.9846	1.2788e-22
ENSSSCG00000006121	-1.1092	0.028975
ENSSSCG00000006126	2.1249	6.7774e-27
ENSSSCG00000006132	-2.6607	2.9564e-38
ENSSSCG00000006136	1.3547	1.8879e-12
ENSSSCG00000006137	1.0461	6.6246e-09
ENSSSCG00000006140	1.3045	0.019294
ENSSSCG00000006143	1.4102	0.001416
ENSSSCG00000006145	-1.875	1.2835e-07
ENSSSCG00000006146	-2.1032	4.1021e-15
ENSSSCG00000006149	-5.047	0.0010441
ENSSSCG00000006152	1.64	0.000111
ENSSSCG00000006153	1.0588	1.145e-09
ENSSSCG00000006154	-1.6102	1.6224e-09
ENSSSCG00000006156	-2.3592	1.7015e-40
ENSSSCG00000006158	1.4672	9.7871e-09
ENSSSCG00000006160	-5.0923	1.5388e-10
ENSSSCG00000006165	1.0893	4.858e-05
ENSSSCG00000006166	2.1459	3.7457e-13
ENSSSCG00000006169	-1.1572	9.6314e-11
ENSSSCG00000006171	-2.5504	8.5582e-30
ENSSSCG00000006174	1.7041	8.5732e-25
ENSSSCG00000006176	1.1389	1.1088e-10
ENSSSCG00000006179	1.6111	1.1363e-17
ENSSSCG00000006183	1.986	5.3163e-09
ENSSSCG00000006187	-5.1434	1.0953e-127
ENSSSCG00000006189	-1.2674	0.021393
ENSSSCG00000006192	1.4813	0.00080833
ENSSSCG00000006196	2.711	1.2106e-22
ENSSSCG00000006197	-1.6581	5.4644e-18
ENSSSCG00000006213	1.6899	2.0519e-13
ENSSSCG00000006214	1.3114	8.5084e-11
ENSSSCG00000006218	2.5908	2.5929e-09
ENSSSCG00000006222	-4.4999	0.015464
ENSSSCG00000006227	-1.0206	8.0299e-06
ENSSSCG00000006229	-1.1081	4.223e-08
ENSSSCG00000006235	-3.6174	6.3537e-37
ENSSSCG00000006238	-4.7871	1.419e-21
ENSSSCG00000006240	-2.0624	8.0223e-19
ENSSSCG00000006245	5.2425	0.046277
ENSSSCG00000006246	1.5464	9.4535e-17
ENSSSCG00000006262	-2.1293	0.032177
ENSSSCG00000006267	2.3754	1.242e-23
ENSSSCG00000006273	-3.1542	5.2544e-53
ENSSSCG00000006277	1.795	1.8306e-07
ENSSSCG00000006287	-1.2559	0.0097523
ENSSSCG00000006288	-2.0816	1.0062e-08
ENSSSCG00000006294	-1.638	4.387e-06
ENSSSCG00000006296	3.8232	5.2202e-57
ENSSSCG00000006297	-1.5012	1.6876e-18
ENSSSCG00000006302	-2.2707	5.1783e-12
ENSSSCG00000006303	2.0201	6.0573e-32
ENSSSCG00000006304	2.7916	3.5964e-57
ENSSSCG00000006308	1.4396	1.6987e-15
ENSSSCG00000006309	1.8619	0.0019231
ENSSSCG00000006312	3.0181	1.0607e-36
ENSSSCG00000006321	-2.8129	0.00090963
ENSSSCG00000006325	2.0121	4.4979e-11
ENSSSCG00000006328	-2.6425	1.8561e-35
ENSSSCG00000006333	-3.171	2.9621e-29
ENSSSCG00000006337	-1.2054	1.7732e-05
ENSSSCG00000006338	-1.762	2.4023e-22
ENSSSCG00000006340	1.373	6.0984e-07
ENSSSCG00000006345	-2.2235	1.023e-35
ENSSSCG00000006351	-1.7099	0.020618
ENSSSCG00000006352	2.0909	1.2234e-17
ENSSSCG00000006353	2.3531	0.00011904
ENSSSCG00000006354	1.7618	4.4501e-20
ENSSSCG00000006358	2.6889	2.9725e-55
ENSSSCG00000006370	-2.2223	0.012705
ENSSSCG00000006372	-1.0379	0.022307
ENSSSCG00000006381	-1.773	0.013619
ENSSSCG00000006383	-3.1468	5.2214e-21
ENSSSCG00000006384	-2.83	0.012746
ENSSSCG00000006390	3.2734	1.3413e-54
ENSSSCG00000006391	4.6534	1.2007e-46
ENSSSCG00000006396	-2.5005	0.0026223
ENSSSCG00000006415	1.7553	0.0056127
ENSSSCG00000006416	3.9998	5.4071e-33
ENSSSCG00000006423	3.6203	0.012732
ENSSSCG00000006452	-3.2239	0.00013666
ENSSSCG00000006453	-1.2208	1.9689e-10
ENSSSCG00000006455	3.2817	1.1405e-08
ENSSSCG00000006469	1.7203	2.4814e-15
ENSSSCG00000006472	-3.7434	2.0601e-72
ENSSSCG00000006474	-4.8246	1.2783e-150
ENSSSCG00000006475	-1.4114	1.8128e-10
ENSSSCG00000006480	1.4476	3.4393e-16
ENSSSCG00000006482	1.29	1.6146e-08
ENSSSCG00000006490	1.0335	2.9917e-09
ENSSSCG00000006497	-6.1608	9.0348e-26
ENSSSCG00000006502	-1.6306	1.0277e-20
ENSSSCG00000006507	1.2875	3.8698e-08
ENSSSCG00000006512	-1.6388	1.8522e-19
ENSSSCG00000006521	-1.2013	1.5271e-07
ENSSSCG00000006522	1.1464	2.8235e-09
ENSSSCG00000006524	-1.3585	3.0777e-15
ENSSSCG00000006525	-1.5958	0.025414
ENSSSCG00000006532	-2.2736	0.037585
ENSSSCG00000006533	1.023	0.0027708
ENSSSCG00000006538	2.1769	5.3298e-10
ENSSSCG00000006549	4.4853	6.7245e-06
ENSSSCG00000006556	1.6931	0.0015001
ENSSSCG00000006559	1.2088	1.2662e-10
ENSSSCG00000006564	-1.3894	1.9797e-13
ENSSSCG00000006567	1.3701	5.4652e-06
ENSSSCG00000006568	1.479	6.2486e-18
ENSSSCG00000006579	-	0.0085825
ENSSSCG00000006592	-7.9471	6.9091e-48
ENSSSCG00000006610	-2.6995	4.5585e-14
ENSSSCG00000006620	-2.4942	2.2503e-11
ENSSSCG00000006621	-2.1269	0.013491
ENSSSCG00000006624	1.9621	2.5624e-06
ENSSSCG00000006625	-1.6489	2.0848e-14
ENSSSCG00000006631	3.3159	2.2353e-20
ENSSSCG00000006643	1.3905	0.014852
ENSSSCG00000006647	-1.2344	1.2255e-12
ENSSSCG00000006651	1.4062	4.655e-13
ENSSSCG00000006652	2.0981	2.18e-05
ENSSSCG00000006663	1.0325	0.00049395
ENSSSCG00000006664	-1.6487	1.0882e-09
ENSSSCG00000006681	3.4754	5.7714e-06
ENSSSCG00000006682	1.7185	1.1332e-20
ENSSSCG00000006688	-1.0397	0.00077693
ENSSSCG00000006698	-1.3938	1.0269e-14
ENSSSCG00000006703	1.5438	4.0018e-15
ENSSSCG00000006707	1.9134	7.5174e-30
ENSSSCG00000006717	-2.7882	4.5482e-37
ENSSSCG00000006719	-6.2461	1.3836e-08
ENSSSCG00000006720	-2.9919	1.5819e-16
ENSSSCG00000006723	1.3366	2.6523e-10
ENSSSCG00000006725	1.3759	2.1885e-15
ENSSSCG00000006732	1.1899	8.7649e-10
ENSSSCG00000006733	-3.1815	2.3554e-16
ENSSSCG00000006734	-2.7651	0.010411
ENSSSCG00000006735	-2.1204	8.0598e-35
ENSSSCG00000006737	-2.9853	3.9395e-62
ENSSSCG00000006740	-1.1146	5.412e-10
ENSSSCG00000006743	-1.3281	3.5556e-08
ENSSSCG00000006748	-5.837	1.1306e-75
ENSSSCG00000006750	-5.4755	1.0275e-05
ENSSSCG00000006755	-1.416	0.011729
ENSSSCG00000006758	-3.9153	0.017796
ENSSSCG00000006759	-2.4159	1.0888e-41
ENSSSCG00000006761	-1.8003	1.2234e-06
ENSSSCG00000006767	-1.2514	4.923e-10
ENSSSCG00000006769	1.299	9.9259e-14
ENSSSCG00000006774	1.3783	0.012068
ENSSSCG00000006776	-1.2078	6.733e-09
ENSSSCG00000006780	-1.1646	3.1018e-05
ENSSSCG00000006784	-1.7166	3.3408e-17
ENSSSCG00000006785	1.1265	1.401e-10
ENSSSCG00000006788	1.6614	0.0071343
ENSSSCG00000006789	2.2718	1.7606e-40
ENSSSCG00000006793	-2.1106	0.0063614
ENSSSCG00000006802	-1.8822	0.0002971
ENSSSCG00000006810	5.8013	4.4743e-134
ENSSSCG00000006816	1.1542	1.0163e-11
ENSSSCG00000006821	-2.1383	6.991e-15
ENSSSCG00000006822	-4.1601	5.2173e-22
ENSSSCG00000006827	-1.4334	2.3735e-09
ENSSSCG00000006829	1.4378	1.0624e-16
ENSSSCG00000006832	-4.2858	3.8949e-25
ENSSSCG00000006834	-2.1919	0.036731
ENSSSCG00000006846	3.667	0.037712
ENSSSCG00000006848	-1.5543	3.3665e-17
ENSSSCG00000006851	-1.665	9.9169e-05
ENSSSCG00000006857	-1.1247	1.3138e-08
ENSSSCG00000006858	-5.5334	6.8806e-22
ENSSSCG00000006861	-2.1697	7.8362e-12
ENSSSCG00000006864	1.4137	7.5959e-06
ENSSSCG00000006866	1.2766	8.4032e-11
ENSSSCG00000006867	1.4973	5.4625e-06
ENSSSCG00000006873	-2.1008	1.4184e-22
ENSSSCG00000006875	-5.7892	6.6618e-20
ENSSSCG00000006876	-2.7147	0.00031434
ENSSSCG00000006887	-2.029	2.3867e-33
ENSSSCG00000006888	-2.3697	0.024907
ENSSSCG00000006891	1.3218	5.3142e-08
ENSSSCG00000006892	1.4996	3.865e-12
ENSSSCG00000006925	1.3802	3.7698e-15
ENSSSCG00000006930	1.1896	1.3088e-12
ENSSSCG00000006932	2.2235	0.029203
ENSSSCG00000006933	-4.7536	1.1088e-10
ENSSSCG00000006935	-2.2703	4.6922e-15
ENSSSCG00000006940	3.8786	0.011149
ENSSSCG00000006941	1.225	1.9871e-06
ENSSSCG00000006954	1.3897	1.1539e-16
ENSSSCG00000006978	-1.6895	0.014324
ENSSSCG00000006982	1.5731	8.9351e-16
ENSSSCG00000006984	1.797	3.5486e-22
ENSSSCG00000006985	4.3898	1.3245e-70
ENSSSCG00000006987	2.4665	5.1036e-11
ENSSSCG00000006990	5.6898	0.00075803
ENSSSCG00000006992	-1.7289	8.1767e-09
ENSSSCG00000007000	-1.8914	3.6554e-14
ENSSSCG00000007005	-1.3709	3.8823e-13
ENSSSCG00000007007	-	0.039738
ENSSSCG00000007009	-3.2033	0.0027694
ENSSSCG00000007017	4.9516	6.0321e-22
ENSSSCG00000007019	1.941	9.5402e-09
ENSSSCG00000007022	1.622	1.0134e-06
ENSSSCG00000007025	3.497	0.0016712
ENSSSCG00000007026	3.1105	1.3705e-66
ENSSSCG00000007027	1.7626	1.2345e-19
ENSSSCG00000007032	2.286	1.315e-10
ENSSSCG00000007033	-1.938	1.4991e-10
ENSSSCG00000007034	-1.3932	4.0099e-05
ENSSSCG00000007039	1.0664	4.7458e-10
ENSSSCG00000007047	-1.9814	5.6817e-09
ENSSSCG00000007052	-2.499	7.5768e-12
ENSSSCG00000007061	-5.1046	0.00021314
ENSSSCG00000007064	1.3269	6.1202e-09
ENSSSCG00000007072	2.1389	0.0003302
ENSSSCG00000007073	3.316	9.3498e-48
ENSSSCG00000007076	1.3951	0.00023178
ENSSSCG00000007079	-1.4649	2.9086e-08
ENSSSCG00000007082	2.1709	0.0015623
ENSSSCG00000007100	-2.5684	1.5318e-07
ENSSSCG00000007112	-1.2802	0.0052299
ENSSSCG00000007115	1.1131	0.00084703
ENSSSCG00000007136	-3.1111	1.6952e-12
ENSSSCG00000007139	-2.3438	1.2421e-14
ENSSSCG00000007143	1.3671	3.8673e-15
ENSSSCG00000007145	-1.6538	2.9009e-11
ENSSSCG00000007146	-1.8835	3.52e-07
ENSSSCG00000007148	1.2091	3.3771e-10
ENSSSCG00000007149	-1.1261	0.0013083
ENSSSCG00000007151	-2.4629	1.4191e-40
ENSSSCG00000007155	-1.5696	9.0449e-12
ENSSSCG00000007160	1.6668	1.4513e-20
ENSSSCG00000007170	-2.775	3.3638e-45
ENSSSCG00000007171	-1.8708	3.947e-15
ENSSSCG00000007173	3.1061	2.4285e-53
ENSSSCG00000007199	3.12	1.8041e-06
ENSSSCG00000007200	-3.3787	4.0038e-32
ENSSSCG00000007202	1.0539	0.0069539
ENSSSCG00000007211	-1.2755	5.9905e-09
ENSSSCG00000007212	-4.2067	1.5054e-07
ENSSSCG00000007226	-3.4338	1.5674e-05
ENSSSCG00000007229	2.0686	1.472e-11
ENSSSCG00000007231	2.8741	1.3544e-52
ENSSSCG00000007235	-3.4266	3.7289e-55
ENSSSCG00000007240	-1.833	0.010698
ENSSSCG00000007249	-1.7931	1.6129e-18
ENSSSCG00000007252	-2.3052	1.4055e-16
ENSSSCG00000007253	-1.028	1.8962e-08
ENSSSCG00000007264	1.2956	1.2885e-08
ENSSSCG00000007265	2.6281	6.2886e-52
ENSSSCG00000007268	-4.4352	1.5688e-63
ENSSSCG00000007278	1.065	2.977e-05
ENSSSCG00000007279	1.0502	9.5759e-09
ENSSSCG00000007281	3.1279	2.5549e-10
ENSSSCG00000007286	2.6744	3.5311e-50
ENSSSCG00000007304	-1.2282	0.028551
ENSSSCG00000007307	1.9966	4.2114e-23
ENSSSCG00000007308	1.0232	5.83e-05
ENSSSCG00000007314	-1.5386	2.7462e-08
ENSSSCG00000007331	-1.2253	7.5674e-08
ENSSSCG00000007334	-1.2201	1.1169e-08
ENSSSCG00000007336	-2.9016	1.563e-52
ENSSSCG00000007344	-1.6335	1.0636e-08
ENSSSCG00000007351	-6.0782	1.897e-22
ENSSSCG00000007357	1.7816	1.2993e-19
ENSSSCG00000007359	1.0912	1.7701e-07
ENSSSCG00000007366	-3.6201	8.8536e-66
ENSSSCG00000007372	2.9037	1.1877e-23
ENSSSCG00000007383	-1.1361	1.415e-06
ENSSSCG00000007391	-1.2231	0.0022349
ENSSSCG00000007401	3.8959	0.0058438
ENSSSCG00000007423	-4.6649	2.5578e-58
ENSSSCG00000007424	1.586	3.4127e-08
ENSSSCG00000007428	-1.8552	7.4495e-06
ENSSSCG00000007430	1.1536	1.3639e-05
ENSSSCG00000007431	1.1305	6.4567e-10
ENSSSCG00000007435	-1.4505	9.255e-08
ENSSSCG00000007451	-2.8046	2.8804e-23
ENSSSCG00000007472	-2.0973	3.0407e-14
ENSSSCG00000007476	-3.9614	2.3055e-07
ENSSSCG00000007482	-1.9917	4.8122e-27
ENSSSCG00000007484	1.1707	0.0039446
ENSSSCG00000007485	1.0815	0.00064699
ENSSSCG00000007488	1.5608	7.5626e-10
ENSSSCG00000007493	-1.6824	3.3253e-09
ENSSSCG00000007495	-2.8579	4.9176e-06
ENSSSCG00000007501	-1.3772	0.01435
ENSSSCG00000007504	2.836	2.1602e-34
ENSSSCG00000007514	1.0851	1.7846e-10
ENSSSCG00000007524	1.8119	1.4973e-10
ENSSSCG00000007527	-2.175	1.8712e-18
ENSSSCG00000007528	-2.9405	6.2075e-18
ENSSSCG00000007529	-1.2758	0.0099019
ENSSSCG00000007538	2.3567	0.047716
ENSSSCG00000007539	-4.3223	0.00063172
ENSSSCG00000007541	-1.2854	2.3177e-09
ENSSSCG00000007543	1.508	1.2091e-14
ENSSSCG00000007545	1.8722	3.3304e-20
ENSSSCG00000007549	-2.2684	0.01561
ENSSSCG00000007550	1.318	1.7545e-06
ENSSSCG00000007551	1.7154	0.00024687
ENSSSCG00000007552	4.4625	0.0034614
ENSSSCG00000007559	1.5523	2.2195e-13
ENSSSCG00000007560	4.0729	1.8315e-21
ENSSSCG00000007564	-1.1106	0.016773
ENSSSCG00000007565	-2.3199	4.2419e-38
ENSSSCG00000007569	-2.9342	2.9079e-21
ENSSSCG00000007572	-1.3771	2.9377e-13
ENSSSCG00000007575	1.3084	5.6305e-07
ENSSSCG00000007576	1.4258	6.4907e-05
ENSSSCG00000007586	-3.1121	3.6976e-65
ENSSSCG00000007599	1.4435	1.8719e-05
ENSSSCG00000007601	-1.2131	0.00011835
ENSSSCG00000007603	-1.4716	5.3305e-06
ENSSSCG00000007622	1.1982	1.8505e-05
ENSSSCG00000007636	1.4216	0.0040103
ENSSSCG00000007648	-1.0152	1.3543e-05
ENSSSCG00000007649	-2.9765	2.6053e-15
ENSSSCG00000007664	-1.187	7.1292e-07
ENSSSCG00000007668	2.0049	0.0051338
ENSSSCG00000007675	-1.0011	8.9714e-08
ENSSSCG00000007678	-1.5086	0.034935
ENSSSCG00000007679	-1.2561	5.0204e-06
ENSSSCG00000007680	4.4221	1.5742e-15
ENSSSCG00000007688	1.8429	1.6908e-06
ENSSSCG00000007692	1.0334	2.5818e-09
ENSSSCG00000007710	3.9837	6.7514e-39
ENSSSCG00000007717	2.4723	0.0063915
ENSSSCG00000007719	-1.5542	2.9831e-11
ENSSSCG00000007722	-1.1731	0.032271
ENSSSCG00000007723	1.1878	2.8779e-10
ENSSSCG00000007728	-2.2867	1.1312e-11
ENSSSCG00000007732	1.0381	1.4955e-09
ENSSSCG00000007738	1.003	0.0029418
ENSSSCG00000007739	-1.7129	1.7111e-07
ENSSSCG00000007743	1.3094	5.0956e-12
ENSSSCG00000007744	1.1475	0.0078885
ENSSSCG00000007748	-3.0183	7.0709e-19
ENSSSCG00000007755	1.5041	0.0047347
ENSSSCG00000007758	-1.6433	0.0041476
ENSSSCG00000007763	1.3431	7.3078e-14
ENSSSCG00000007772	-1.5401	0.0099406
ENSSSCG00000007774	1.1552	0.00097285
ENSSSCG00000007793	-2.0092	0.046359
ENSSSCG00000007797	-1.5477	2.8712e-08
ENSSSCG00000007799	1.7049	2.1561e-24
ENSSSCG00000007803	2.3321	3.9819e-31
ENSSSCG00000007805	4.2677	7.6912e-64
ENSSSCG00000007816	-4.4046	3.0883e-13
ENSSSCG00000007817	1.6944	5.314e-19
ENSSSCG00000007818	1.0092	6.222e-06
ENSSSCG00000007823	-1.2865	0.045765
ENSSSCG00000007833	-2.079	0.0053944
ENSSSCG00000007837	-2.772	0.00047229
ENSSSCG00000007843	3.1109	0.031275
ENSSSCG00000007845	2.9103	7.3926e-26
ENSSSCG00000007849	-2.4082	3.7108e-26
ENSSSCG00000007853	1.2837	6.6936e-07
ENSSSCG00000007855	-1.3694	1.1892e-10
ENSSSCG00000007857	-1.174	0.008988
ENSSSCG00000007873	2.3752	1.2962e-18
ENSSSCG00000007874	2.4731	1.0468e-35
ENSSSCG00000007879	1.4853	1.5592e-07
ENSSSCG00000007888	1.1869	0.0031178
ENSSSCG00000007909	1.966	0.0022901
ENSSSCG00000007926	3.631	7.9546e-37
ENSSSCG00000007927	2.7901	7.952e-26
ENSSSCG00000007930	1.1924	2.9159e-07
ENSSSCG00000007932	1.2157	0.020561
ENSSSCG00000007941	1.3968	6.2842e-16
ENSSSCG00000007942	3.9089	4.2007e-07
ENSSSCG00000007943	1.2183	0.0027607
ENSSSCG00000007944	-1.5462	3.3034e-13
ENSSSCG00000007947	3.2407	2.756e-58
ENSSSCG00000007948	2.3097	2.3159e-07
ENSSSCG00000007950	2.1423	0.00012026
ENSSSCG00000007975	-2.8996	0.0088469
ENSSSCG00000007981	1.4068	1.8245e-11
ENSSSCG00000007984	1.8031	1.6776e-25
ENSSSCG00000007986	-1.2839	0.0053928
ENSSSCG00000007992	1.8301	5.2067e-13
ENSSSCG00000007993	1.0606	7.4816e-05
ENSSSCG00000007995	4.6686	4.4743e-134
ENSSSCG00000007998	-1.2382	5.1226e-07
ENSSSCG00000008002	1.8176	9.2973e-24
ENSSSCG00000008006	-1.5545	0.00055704
ENSSSCG00000008008	1.0922	3.3385e-10
ENSSSCG00000008010	-2.6796	2.8167e-23
ENSSSCG00000008012	1.5738	2.9717e-14
ENSSSCG00000008013	-1.725	1.3698e-10
ENSSSCG00000008015	1.7925	4.3363e-09
ENSSSCG00000008019	-1.2727	1.8848e-12
ENSSSCG00000008021	1.285	8.856e-05
ENSSSCG00000008038	1.1863	0.0042753
ENSSSCG00000008039	-1.0064	0.0046795
ENSSSCG00000008041	1.3311	9.4967e-14
ENSSSCG00000008042	-	0.0023922
ENSSSCG00000008044	1.6699	2.2382e-09
ENSSSCG00000008046	3.8545	2.0294e-100
ENSSSCG00000008047	1.2768	1.639e-09
ENSSSCG00000008054	-3.0819	3.1697e-23
ENSSSCG00000008055	-1.1006	2.7053e-05
ENSSSCG00000008061	1.129	7.846e-11
ENSSSCG00000008072	-2.643	1.5207e-54
ENSSSCG00000008073	3.5401	3.6777e-64
ENSSSCG00000008074	-1.9078	1.5092e-22
ENSSSCG00000008077	1.8626	4.3668e-25
ENSSSCG00000008089	-4.482	2.8916e-31
ENSSSCG00000008097	-1.0937	2.3653e-09
ENSSSCG00000008101	-2.7841	2.3973e-05
ENSSSCG00000008113	1.3252	9.6538e-13
ENSSSCG00000008115	1.2259	0.0008441
ENSSSCG00000008120	1.444	2.4827e-08
ENSSSCG00000008121	1.6623	0.00010594
ENSSSCG00000008125	-1.882	2.1557e-14
ENSSSCG00000008132	1.0508	1.1219e-09
ENSSSCG00000008141	-5.5357	1.3863e-23
ENSSSCG00000008169	1.0618	0.024781
ENSSSCG00000008183	1.4513	9.6504e-16
ENSSSCG00000008190	-1.0677	6.7428e-09
ENSSSCG00000008195	2.7821	1.2047e-20
ENSSSCG00000008200	5.1958	6.629e-64
ENSSSCG00000008203	-5.799	1.9655e-14
ENSSSCG00000008214	-3.2213	0.012417
ENSSSCG00000008225	1.3546	3.5276e-15
ENSSSCG00000008227	-2.0301	2.0235e-11
ENSSSCG00000008231	2.2027	0.00052919
ENSSSCG00000008237	1.0747	2.9051e-08
ENSSSCG00000008239	-1.7611	4.489e-14
ENSSSCG00000008240	1.2661	0.033043
ENSSSCG00000008241	-1.6967	2.5001e-19
ENSSSCG00000008245	-2.5971	4.3138e-43
ENSSSCG00000008247	2.5389	8.3302e-51
ENSSSCG00000008259	-3.0052	2.8207e-07
ENSSSCG00000008262	-1.4244	1.0736e-06
ENSSSCG00000008266	1.5624	0.031611
ENSSSCG00000008268	1.1731	8.8025e-08
ENSSSCG00000008275	1.2151	4.801e-09
ENSSSCG00000008291	2.032	2.4639e-11
ENSSSCG00000008297	1.0467	3.2274e-06
ENSSSCG00000008304	1.3011	3.8865e-12
ENSSSCG00000008315	1.8156	8.4336e-07
ENSSSCG00000008340	-2.0763	1.3e-33
ENSSSCG00000008368	1.4905	5.8199e-06
ENSSSCG00000008392	-1.9835	7.1154e-05
ENSSSCG00000008394	-1.9557	0.00026708
ENSSSCG00000008397	3.0045	2.0157e-28
ENSSSCG00000008400	-1.0411	0.00061779
ENSSSCG00000008406	-1.9722	3.3885e-29
ENSSSCG00000008409	-1.8143	2.7317e-24
ENSSSCG00000008412	2.0803	0.0093664
ENSSSCG00000008413	-4.9582	6.8231e-74
ENSSSCG00000008418	2.4753	0.025182
ENSSSCG00000008427	-1.8364	0.00080579
ENSSSCG00000008428	-1.2328	2.9212e-08
ENSSSCG00000008429	-4.0516	1.2834e-11
ENSSSCG00000008443	1.9045	6.8011e-06
ENSSSCG00000008445	-1.2302	9.1983e-08
ENSSSCG00000008449	3.0574	4.1093e-06
ENSSSCG00000008451	2.2452	7.8009e-15
ENSSSCG00000008452	1.7327	1.3566e-24
ENSSSCG00000008456	-1.4587	1.1169e-08
ENSSSCG00000008464	-1.2205	0.00097312
ENSSSCG00000008467	-1.3657	8.0608e-13
ENSSSCG00000008494	1.6158	6.0929e-07
ENSSSCG00000008496	-1.1511	0.016786
ENSSSCG00000008509	-1.1261	1.4674e-09
ENSSSCG00000008510	-1.1219	6.8967e-11
ENSSSCG00000008511	-2.34	1.8066e-23
ENSSSCG00000008528	-2.3572	1.5471e-14
ENSSSCG00000008533	-2.1913	5.3753e-07
ENSSSCG00000008535	3.1628	1.0339e-07
ENSSSCG00000008540	1.2555	4.976e-14
ENSSSCG00000008541	3.5504	8.9736e-08
ENSSSCG00000008542	1.2305	0.00037153
ENSSSCG00000008543	1.4532	0.00016157
ENSSSCG00000008550	1.1691	2.0094e-08
ENSSSCG00000008557	-2.9083	1.1311e-61
ENSSSCG00000008560	-7.1833	1.7858e-135
ENSSSCG00000008561	-6.2861	9.9745e-18
ENSSSCG00000008563	6.5634	2.8394e-09
ENSSSCG00000008568	-2.0441	3.6532e-16
ENSSSCG00000008569	3.1989	2.6138e-48
ENSSSCG00000008571	2.3572	8.8688e-45
ENSSSCG00000008576	1.8033	2.9319e-18
ENSSSCG00000008579	-2.6431	7.9752e-11
ENSSSCG00000008580	1.168	2.3258e-07
ENSSSCG00000008586	-2.1069	3.5078e-05
ENSSSCG00000008588	-1.4306	0.00047215
ENSSSCG00000008601	-3.2448	5.1087e-49
ENSSSCG00000008605	1.6059	1.8386e-05
ENSSSCG00000008613	-5.4786	1.0693e-18
ENSSSCG00000008618	-2.6508	1.7042e-13
ENSSSCG00000008624	3.3897	0.046181
ENSSSCG00000008631	-1.0163	0.018055
ENSSSCG00000008638	-1.1649	1.1232e-11
ENSSSCG00000008646	-1.4712	1.6309e-07
ENSSSCG00000008649	-3.6542	8.2227e-62
ENSSSCG00000008664	-2.6095	2.8902e-12
ENSSSCG00000008676	-1.3897	8.7711e-13
ENSSSCG00000008677	-3.5573	8.607e-50
ENSSSCG00000008678	1.0517	1.0899e-08
ENSSSCG00000008682	-1.1745	7.4103e-10
ENSSSCG00000008683	-2.5839	0.0023746
ENSSSCG00000008684	-1.1478	0.0056611
ENSSSCG00000008686	-5.2851	4.4734e-16
ENSSSCG00000008689	1.5273	0.0093113
ENSSSCG00000008703	3.6467	1.2902e-14
ENSSSCG00000008704	-1.5625	3.6446e-07
ENSSSCG00000008706	-1.7152	1.462e-06
ENSSSCG00000008707	-	0.015457
ENSSSCG00000008712	-2.8523	5.661e-06
ENSSSCG00000008716	-1.1352	0.00061905
ENSSSCG00000008717	-1.543	7.7111e-10
ENSSSCG00000008721	4.738	1.4349e-116
ENSSSCG00000008722	-2.3252	1.7136e-18
ENSSSCG00000008736	-1.6347	3.8095e-05
ENSSSCG00000008738	-1.433	1.8103e-12
ENSSSCG00000008747	-3.4197	1.2708e-45
ENSSSCG00000008748	-1.2435	0.0001245
ENSSSCG00000008759	-1.0071	0.00062595
ENSSSCG00000008762	-1.5204	9.5519e-16
ENSSSCG00000008765	-1.5991	3.2167e-16
ENSSSCG00000008770	-	0.017324
ENSSSCG00000008772	1.1737	2.0952e-07
ENSSSCG00000008785	-1.7937	7.1763e-25
ENSSSCG00000008786	-2.7923	0.0046795
ENSSSCG00000008787	-1.4373	6.9509e-07
ENSSSCG00000008812	-1.5759	5.1995e-11
ENSSSCG00000008813	-	0.00016927
ENSSSCG00000008816	-1.0424	0.00014648
ENSSSCG00000008823	-1.9224	0.0020148
ENSSSCG00000008829	-2.6976	9.1807e-20
ENSSSCG00000008841	-1.4373	1.3191e-16
ENSSSCG00000008842	-2.7416	7.6603e-36
ENSSSCG00000008844	-1.1264	2.2503e-11
ENSSSCG00000008847	-1.0516	0.000231
ENSSSCG00000008852	-2.997	5.0799e-09
ENSSSCG00000008854	-2.329	8.7931e-34
ENSSSCG00000008857	-1.5109	6.4202e-14
ENSSSCG00000008866	-1.5387	2.1727e-12
ENSSSCG00000008867	-2.4024	6.2934e-25
ENSSSCG00000008873	-2.4858	1.5659e-39
ENSSSCG00000008874	-1.5806	6.2758e-10
ENSSSCG00000008875	-1.9342	4.1668e-12
ENSSSCG00000008877	2.9392	7.8147e-66
ENSSSCG00000008899	-1.5326	9.9578e-07
ENSSSCG00000008901	-1.8046	3.7399e-17
ENSSSCG00000008902	-1.0763	0.00048106
ENSSSCG00000008913	-1.0751	2.8647e-09
ENSSSCG00000008919	-1.4944	0.0024565
ENSSSCG00000008924	-1.113	1.0143e-07
ENSSSCG00000008939	1.5726	1.8434e-05
ENSSSCG00000008941	-1.88	1.7647e-11
ENSSSCG00000008942	-2.7674	3.4427e-28
ENSSSCG00000008959	5.078	3.8898e-12
ENSSSCG00000008963	4.8882	0.0041621
ENSSSCG00000008965	4.9097	4.8925e-27
ENSSSCG00000008966	-2.4729	1.9809e-36
ENSSSCG00000008972	-3.2321	7.1904e-06
ENSSSCG00000008973	-1.3088	3.2532e-08
ENSSSCG00000008976	4.2736	1.8008e-124
ENSSSCG00000008985	3.2348	1.3162e-05
ENSSSCG00000008986	-2.2401	5.9363e-37
ENSSSCG00000008988	-1.4808	1.5318e-15
ENSSSCG00000008990	1.2115	1.8457e-06
ENSSSCG00000008994	-2.7345	9.7006e-07
ENSSSCG00000009004	-4.3643	3.5257e-123
ENSSSCG00000009007	-1.0483	9.0818e-08
ENSSSCG00000009009	-4.2921	4.2523e-19
ENSSSCG00000009011	-1.3449	2.1838e-06
ENSSSCG00000009015	1.0915	9.4757e-08
ENSSSCG00000009023	-3.2426	1.3751e-09
ENSSSCG00000009031	-2.3162	2.822e-26
ENSSSCG00000009040	-1.2204	1.299e-10
ENSSSCG00000009044	-1.2085	0.00010842
ENSSSCG00000009045	-1.4498	0.0044982
ENSSSCG00000009050	-1.1897	6.0918e-10
ENSSSCG00000009053	1.1338	0.0001176
ENSSSCG00000009059	2.8181	3.3124e-10
ENSSSCG00000009063	1.5825	9.3703e-10
ENSSSCG00000009067	-3.9809	2.4991e-15
ENSSSCG00000009074	1.8339	2.2704e-16
ENSSSCG00000009076	-4.1583	7.3657e-46
ENSSSCG00000009077	-1.0391	0.0035113
ENSSSCG00000009079	-1.4222	8.7375e-05
ENSSSCG00000009080	-1.5818	1.9919e-09
ENSSSCG00000009094	-2.227	5.8902e-21
ENSSSCG00000009101	-1.6134	8.6108e-10
ENSSSCG00000009104	-1.9989	5.4604e-15
ENSSSCG00000009106	-1.7291	2.4223e-11
ENSSSCG00000009110	2.3448	4.1056e-43
ENSSSCG00000009111	1.9579	9.2036e-32
ENSSSCG00000009112	-1.7049	6.5742e-21
ENSSSCG00000009117	-3.9414	0.016017
ENSSSCG00000009120	-4.6035	2.029e-14
ENSSSCG00000009122	-2.0369	6.8627e-10
ENSSSCG00000009125	-1.0921	2.151e-10
ENSSSCG00000009132	2.0335	9.0838e-09
ENSSSCG00000009135	2.5317	0.0010371
ENSSSCG00000009140	-1.4838	3.4028e-09
ENSSSCG00000009145	-1.0834	1.5367e-08
ENSSSCG00000009148	-1.5436	1.6118e-06
ENSSSCG00000009150	1.668	4.8144e-23
ENSSSCG00000009161	2.1317	0.013015
ENSSSCG00000009171	-2.5869	0.00028078
ENSSSCG00000009178	-1.2855	4.6713e-12
ENSSSCG00000009179	-1.9064	0.00088939
ENSSSCG00000009182	-4.9806	1.482e-05
ENSSSCG00000009186	1.5856	2.7079e-10
ENSSSCG00000009192	1.6778	3.0071e-23
ENSSSCG00000009193	-1.0253	7.2039e-08
ENSSSCG00000009197	-4.487	6.9979e-06
ENSSSCG00000009202	1.7115	1.6878e-06
ENSSSCG00000009203	1.2474	6.9834e-05
ENSSSCG00000009206	-2.0238	4.6713e-12
ENSSSCG00000009209	-1.1675	0.011861
ENSSSCG00000009211	2.8166	6.5753e-17
ENSSSCG00000009216	-1.3575	0.02445
ENSSSCG00000009224	2.0104	1.3133e-14
ENSSSCG00000009228	-3.137	4.0018e-15
ENSSSCG00000009231	-3.9744	2.0712e-08
ENSSSCG00000009239	-1.3648	0.0021288
ENSSSCG00000009241	1.0174	1.627e-08
ENSSSCG00000009242	1.2107	4.1639e-06
ENSSSCG00000009243	1.0809	5.4652e-06
ENSSSCG00000009253	-2.2716	0.015094
ENSSSCG00000009270	-1.187	1.6448e-06
ENSSSCG00000009281	1.3217	9.6199e-14
ENSSSCG00000009283	-1.4582	1.3988e-12
ENSSSCG00000009285	1.5571	0.00025523
ENSSSCG00000009290	2.4956	8.3415e-05
ENSSSCG00000009293	1.0784	0.00011657
ENSSSCG00000009309	-1.7139	3.9362e-15
ENSSSCG00000009320	2.9118	1.3309e-09
ENSSSCG00000009322	1.5838	1.8298e-06
ENSSSCG00000009323	3.1073	8.7371e-61
ENSSSCG00000009335	-1.2405	6.178e-09
ENSSSCG00000009337	1.1714	0.00015305
ENSSSCG00000009338	1.6374	2.9347e-17
ENSSSCG00000009341	2.9664	0.00051135
ENSSSCG00000009349	-1.0939	2.4734e-06
ENSSSCG00000009350	-1.2938	0.00012928
ENSSSCG00000009351	-1.3448	1.8448e-07
ENSSSCG00000009352	-2.824	5.9284e-17
ENSSSCG00000009353	-1.8933	1.4287e-22
ENSSSCG00000009361	-3.5349	1.1397e-91
ENSSSCG00000009364	-1.1764	1.0617e-08
ENSSSCG00000009370	2.8499	1.7951e-12
ENSSSCG00000009377	-1.8694	3.3531e-13
ENSSSCG00000009378	-5.2338	7.7993e-87
ENSSSCG00000009380	-2.3801	2.5097e-09
ENSSSCG00000009389	-1.4625	6.9843e-11
ENSSSCG00000009391	1.5319	3.8564e-17
ENSSSCG00000009394	-1.8383	0.048492
ENSSSCG00000009395	-1.563	8.9587e-07
ENSSSCG00000009397	-1.187	1.5292e-06
ENSSSCG00000009400	-1.638	1.0972e-20
ENSSSCG00000009402	-1.5367	2.6067e-08
ENSSSCG00000009403	1.0236	1.0933e-09
ENSSSCG00000009405	2.7085	1.6126e-18
ENSSSCG00000009412	-1.2148	7.2927e-07
ENSSSCG00000009422	2.0703	4.3943e-32
ENSSSCG00000009424	-2.447	2.1289e-07
ENSSSCG00000009427	1.2818	7.0468e-07
ENSSSCG00000009428	-4.5486	0.00011751
ENSSSCG00000009434	1.6474	1.2891e-10
ENSSSCG00000009444	-4.7051	0.0025092
ENSSSCG00000009445	-2.8161	0.016853
ENSSSCG00000009446	-2.1355	1.7831e-15
ENSSSCG00000009448	-5.0046	4.6222e-16
ENSSSCG00000009466	1.0394	3.8459e-07
ENSSSCG00000009468	-1.4315	1.1089e-08
ENSSSCG00000009485	-2.355	1.1217e-06
ENSSSCG00000009486	-2.3115	4.1424e-09
ENSSSCG00000009488	-2.7528	1.6562e-26
ENSSSCG00000009489	-3.3121	1.0345e-20
ENSSSCG00000009490	-2.6294	0.0002612
ENSSSCG00000009500	-2.6503	2.2263e-10
ENSSSCG00000009501	-1.9328	3.0305e-26
ENSSSCG00000009502	-1.1591	7.4925e-05
ENSSSCG00000009519	2.2039	8.0209e-23
ENSSSCG00000009522	2.2585	5.2436e-19
ENSSSCG00000009528	1.166	4.1393e-11
ENSSSCG00000009529	1.8965	0.018652
ENSSSCG00000009530	-1.0816	0.019519
ENSSSCG00000009543	-4.2365	1.5129e-27
ENSSSCG00000009554	1.1125	8.262e-08
ENSSSCG00000009556	1.2006	1.166e-12
ENSSSCG00000009557	1.2497	9.5949e-12
ENSSSCG00000009572	-1.2187	0.019695
ENSSSCG00000009580	-2.7578	1.9937e-21
ENSSSCG00000009585	3.9757	0.00085451
ENSSSCG00000009591	1.5324	6.3882e-15
ENSSSCG00000009592	1.044	0.015879
ENSSSCG00000009593	-2.4218	5.2425e-30
ENSSSCG00000009595	-4.6452	1.2554e-06
ENSSSCG00000009598	-2.2584	4.7337e-08
ENSSSCG00000009601	-2.0865	0.0042238
ENSSSCG00000009603	-2.3668	1.7504e-08
ENSSSCG00000009605	-1.8911	3.9646e-11
ENSSSCG00000009612	-1.0306	0.020525
ENSSSCG00000009614	1.346	4.7105e-10
ENSSSCG00000009616	2.186	5.4774e-28
ENSSSCG00000009617	-1.6038	1.1302e-07
ENSSSCG00000009624	2.1477	4.245e-29
ENSSSCG00000009625	-2.4423	3.7428e-13
ENSSSCG00000009631	2.4809	3.4497e-17
ENSSSCG00000009633	1.4416	5.292e-05
ENSSSCG00000009638	-1.3453	5.874e-08
ENSSSCG00000009640	-1.5346	1.7134e-16
ENSSSCG00000009642	3.7689	5.1356e-07
ENSSSCG00000009644	-1.7649	0.0027192
ENSSSCG00000009648	-5.2852	5.9226e-09
ENSSSCG00000009649	-3.3318	6.6157e-22
ENSSSCG00000009652	1.1018	6.3033e-08
ENSSSCG00000009653	-3.4023	3.3976e-23
ENSSSCG00000009655	-2.5429	2.6299e-36
ENSSSCG00000009661	-1.3757	0.0011494
ENSSSCG00000009666	1.4473	1.0914e-12
ENSSSCG00000009668	1.5776	2.6676e-14
ENSSSCG00000009670	-4.2774	1.0659e-26
ENSSSCG00000009671	-4.3448	4.9595e-51
ENSSSCG00000009679	-1.083	0.045259
ENSSSCG00000009701	-1.7115	0.016761
ENSSSCG00000009704	-2.1465	3.0414e-06
ENSSSCG00000009705	-2.1614	1.9839e-27
ENSSSCG00000009714	-1.0787	1.1065e-07
ENSSSCG00000009717	1.6751	8.8101e-17
ENSSSCG00000009720	-1.9234	0.00024714
ENSSSCG00000009722	-3.163	1.5961e-20
ENSSSCG00000009723	-1.6821	5.8269e-18
ENSSSCG00000009742	1.6174	0.0034616
ENSSSCG00000009748	2.358	0.00064479
ENSSSCG00000009765	-1.0878	1.8038e-06
ENSSSCG00000009773	1.2496	2.1351e-13
ENSSSCG00000009779	-1.6475	3.6417e-17
ENSSSCG00000009781	1.0602	1.7883e-09
ENSSSCG00000009784	-2.7015	4.0721e-09
ENSSSCG00000009793	2.1947	7.3461e-18
ENSSSCG00000009794	2.1967	0.00084829
ENSSSCG00000009816	-1.2112	0.00085339
ENSSSCG00000009824	1.1561	7.7044e-05
ENSSSCG00000009825	2.636	6.2438e-19
ENSSSCG00000009827	-2.2441	2.147e-12
ENSSSCG00000009830	1.4674	1.6807e-05
ENSSSCG00000009833	-1.2271	4.6323e-10
ENSSSCG00000009836	1.7658	2.2659e-14
ENSSSCG00000009837	-4.5843	8.6416e-07
ENSSSCG00000009839	-3.7018	3.5747e-42
ENSSSCG00000009844	1.9618	2.1111e-07
ENSSSCG00000009852	-1.2543	3.1182e-10
ENSSSCG00000009856	3.5267	0.00010903
ENSSSCG00000009859	1.2703	0.0045114
ENSSSCG00000009862	-2.2303	6.1642e-17
ENSSSCG00000009871	3.8998	0.038741
ENSSSCG00000009873	-1.7683	4.102e-08
ENSSSCG00000009874	-1.0869	0.00092444
ENSSSCG00000009877	-1.1498	0.018004
ENSSSCG00000009881	-1.0998	1.0487e-05
ENSSSCG00000009884	1.0223	2.6027e-05
ENSSSCG00000009887	1.0216	2.868e-08
ENSSSCG00000009889	-2.0605	2.2506e-32
ENSSSCG00000009903	1.8795	2.8906e-17
ENSSSCG00000009904	-1.0944	1.989e-10
ENSSSCG00000009908	1.2284	3.1675e-10
ENSSSCG00000009913	-1.337	0.0046598
ENSSSCG00000009916	2.9	9.9709e-61
ENSSSCG00000009922	-1.0402	4.598e-06
ENSSSCG00000009924	-1.3226	1.5034e-11
ENSSSCG00000009927	-1.7925	0.0048542
ENSSSCG00000009937	5.0857	1.8118e-42
ENSSSCG00000009956	-1.1073	2.2799e-08
ENSSSCG00000009957	1.5942	3.1523e-22
ENSSSCG00000009958	-1.9712	1.1873e-11
ENSSSCG00000009959	-1.7978	6.7454e-06
ENSSSCG00000009966	3.153	8.5915e-69
ENSSSCG00000009973	1.1699	9.7234e-09
ENSSSCG00000009975	-1.6525	7.3757e-08
ENSSSCG00000010001	1.8354	0.00063397
ENSSSCG00000010003	-1.3248	0.0032192
ENSSSCG00000010007	2.322	3.3685e-07
ENSSSCG00000010029	1.1564	1.1234e-10
ENSSSCG00000010036	-1.316	0.01103
ENSSSCG00000010052	-1.5526	4.7026e-14
ENSSSCG00000010054	-1.0019	1.4689e-05
ENSSSCG00000010055	1.6901	2.7172e-13
ENSSSCG00000010064	-2.6606	1.268e-15
ENSSSCG00000010068	1.2857	6.9435e-06
ENSSSCG00000010073	2.8079	1.9868e-58
ENSSSCG00000010076	-1.2664	5.7782e-06
ENSSSCG00000010077	-3.147	0.00023598
ENSSSCG00000010079	-1.2927	4.7395e-11
ENSSSCG00000010084	-1.4699	0.0036881
ENSSSCG00000010086	-3.4961	3.7528e-05
ENSSSCG00000010087	-1.2783	0.0010249
ENSSSCG00000010089	-5.3592	1.2093e-06
ENSSSCG00000010096	-2.3907	2.0754e-05
ENSSSCG00000010100	-2.4807	1.2923e-05
ENSSSCG00000010101	-2.5722	1.2022e-21
ENSSSCG00000010102	-2.3304	3.0752e-07
ENSSSCG00000010103	-3.1531	9.4844e-05
ENSSSCG00000010109	-1.7624	1.0051e-20
ENSSSCG00000010122	-1.4357	1.878e-10
ENSSSCG00000010123	-1.8245	2.6589e-18
ENSSSCG00000010128	-1.0262	1.771e-07
ENSSSCG00000010131	1.4454	1.1136e-13
ENSSSCG00000010140	-2.1959	6.8363e-08
ENSSSCG00000010142	-1.4357	3.6039e-06
ENSSSCG00000010144	2.3753	2.4474e-46
ENSSSCG00000010152	-6.2273	2.4074e-09
ENSSSCG00000010162	-3.5151	8.6403e-06
ENSSSCG00000010163	-1.9876	4.8012e-07
ENSSSCG00000010165	-1.9753	0.016615
ENSSSCG00000010167	-1.2682	3.8616e-06
ENSSSCG00000010169	-1.3592	1.3186e-12
ENSSSCG00000010170	-1.7017	1.965e-06
ENSSSCG00000010172	1.7784	4.2389e-25
ENSSSCG00000010184	5.6061	1.1977e-25
ENSSSCG00000010188	1.019	0.0003323
ENSSSCG00000010190	3.8262	2.9284e-106
ENSSSCG00000010199	-2.9561	3.8168e-52
ENSSSCG00000010201	-3.4572	9.5377e-30
ENSSSCG00000010212	1.0567	4.076e-10
ENSSSCG00000010214	-4.9936	7.1796e-53
ENSSSCG00000010218	-1.7113	0.02515
ENSSSCG00000010226	-1.0913	9.9761e-11
ENSSSCG00000010230	-1.2778	0.0010916
ENSSSCG00000010232	-3.4278	2.1944e-10
ENSSSCG00000010240	-2.3156	9.2877e-05
ENSSSCG00000010241	-1.3097	5.5306e-05
ENSSSCG00000010242	-	0.00014885
ENSSSCG00000010245	-4.5751	2.5507e-12
ENSSSCG00000010251	1.4321	1.9908e-07
ENSSSCG00000010267	1.0432	7.0648e-08
ENSSSCG00000010272	-2.8415	3.3408e-30
ENSSSCG00000010275	-1.1843	4.2163e-08
ENSSSCG00000010297	1.524	1.317e-11
ENSSSCG00000010302	2.2593	5.6582e-09
ENSSSCG00000010303	1.0428	8.1484e-10
ENSSSCG00000010304	2.9531	6.6385e-53
ENSSSCG00000010312	-1.1355	8.5511e-09
ENSSSCG00000010318	2.0556	1.3144e-13
ENSSSCG00000010320	1.769	2.1554e-25
ENSSSCG00000010321	2.6598	4.5114e-21
ENSSSCG00000010329	1.2637	8.2713e-14
ENSSSCG00000010330	3.5848	4.1751e-58
ENSSSCG00000010345	1.8401	5.1512e-27
ENSSSCG00000010352	-2.3515	0.00029474
ENSSSCG00000010370	3.5832	0.002435
ENSSSCG00000010376	-1.5709	0.0024824
ENSSSCG00000010383	-2.1411	2.9698e-08
ENSSSCG00000010385	-2.1765	1.392e-30
ENSSSCG00000010388	-1.5813	0.0014949
ENSSSCG00000010389	3.6179	5.8681e-09
ENSSSCG00000010399	1.0721	1.0022e-09
ENSSSCG00000010402	-1.4096	0.010286
ENSSSCG00000010414	-1.3048	7.2802e-11
ENSSSCG00000010438	1.3541	5.2513e-08
ENSSSCG00000010446	-2.4862	1.5389e-13
ENSSSCG00000010447	-1.8367	1.6057e-23
ENSSSCG00000010448	2.5886	5.4469e-16
ENSSSCG00000010450	-1.3496	1.2807e-12
ENSSSCG00000010453	2.2461	8.3619e-06
ENSSSCG00000010456	1.22	6.6189e-07
ENSSSCG00000010457	-2.8097	4.281e-20
ENSSSCG00000010459	-1.6046	0.0023173
ENSSSCG00000010461	3.775	0.014514
ENSSSCG00000010464	3.361	1.2122e-16
ENSSSCG00000010466	-	0.025398
ENSSSCG00000010468	1.2461	3.7451e-06
ENSSSCG00000010471	-5.356	5.8013e-100
ENSSSCG00000010472	-1.7625	5.443e-08
ENSSSCG00000010476	-1.937	4.3961e-14
ENSSSCG00000010477	-5.39	1.345e-18
ENSSSCG00000010479	-1.3355	0.00080083
ENSSSCG00000010481	1.3926	1.1066e-09
ENSSSCG00000010486	-2.2518	1.3524e-23
ENSSSCG00000010494	1.8024	0.00035974
ENSSSCG00000010495	-1.2409	1.0875e-11
ENSSSCG00000010496	-2.1412	3.3122e-14
ENSSSCG00000010509	-1.2255	3.8372e-06
ENSSSCG00000010514	1.1897	8.5661e-05
ENSSSCG00000010521	1.4573	2.6257e-16
ENSSSCG00000010522	6.0953	2.8605e-51
ENSSSCG00000010532	2.2112	0.035474
[truncated: 4,520 more rows]

## Sheet: Adult_vs_E65
Gene_id	log2FoldChange	padj
ENSSSCG00000000002	-2.9748	2.3934e-16
ENSSSCG00000000004	-2.6021	0.00043685
ENSSSCG00000000018	2.4239	3.4741e-09
ENSSSCG00000000020	2.8177	5.1479e-06
ENSSSCG00000000022	-1.0679	0.0013353
ENSSSCG00000000023	-4.4218	1.5626e-15
ENSSSCG00000000024	4.7028	1.2661e-56
ENSSSCG00000000028	-2.4304	0.00021804
ENSSSCG00000000029	-1.75	1.0449e-06
ENSSSCG00000000040	-2.1845	1.1348e-05
ENSSSCG00000000050	3.7762	0.0008114
ENSSSCG00000000061	-1.2112	0.00017519
ENSSSCG00000000062	-3.377	3.9898e-30
ENSSSCG00000000064	2.7559	2.8199e-19
ENSSSCG00000000077	1.8027	1.8746e-13
ENSSSCG00000000084	4.0385	8.4209e-12
ENSSSCG00000000089	-1.5009	5.7085e-11
ENSSSCG00000000090	2.6578	0.00025586
ENSSSCG00000000092	-2.1093	0.021114
ENSSSCG00000000094	1.19	3.1848e-07
ENSSSCG00000000097	1.0355	6.8942e-05
ENSSSCG00000000105	-1.9338	1.2872e-14
ENSSSCG00000000111	1.7959	1.2944e-07
ENSSSCG00000000113	-2.1997	8.0798e-06
ENSSSCG00000000114	1.0293	7.0487e-05
ENSSSCG00000000116	2.0707	4.4182e-09
ENSSSCG00000000133	2.6384	1.7374e-26
ENSSSCG00000000135	-1.355	0.015175
ENSSSCG00000000138	7.5675	3.2436e-06
ENSSSCG00000000139	-2.0769	6.8313e-08
ENSSSCG00000000142	-1.9798	2.0381e-14
ENSSSCG00000000144	1.2338	9.3657e-07
ENSSSCG00000000146	3.1669	8.2966e-31
ENSSSCG00000000151	5.2579	2.6401e-18
ENSSSCG00000000152	-1.5238	5.2329e-10
ENSSSCG00000000155	1.185	4.0767e-06
ENSSSCG00000000170	1.4266	0.00041445
ENSSSCG00000000171	-2.8292	9.906e-28
ENSSSCG00000000179	-1.6863	0.012631
ENSSSCG00000000180	-1.1386	9.4306e-05
ENSSSCG00000000181	2.3081	0.012337
ENSSSCG00000000186	-3.783	5.3147e-07
ENSSSCG00000000190	-1.497	1.4644e-10
ENSSSCG00000000193	-3.1108	1.4619e-38
ENSSSCG00000000197	-5.0001	0.0045486
ENSSSCG00000000204	-1.0035	0.00078376
ENSSSCG00000000205	-3.1456	3.3075e-07
ENSSSCG00000000206	5.1184	1.0219e-31
ENSSSCG00000000207	2.3296	1.2259e-16
ENSSSCG00000000209	-1.3327	6.6257e-07
ENSSSCG00000000214	5.0859	9.3298e-62
ENSSSCG00000000217	-2.7214	1.2814e-18
ENSSSCG00000000242	5.8019	1.1762e-18
ENSSSCG00000000246	-	0.0008892
ENSSSCG00000000253	6.1882	5.1972e-06
ENSSSCG00000000257	2.6443	0.0078802
ENSSSCG00000000265	-3.2716	8.5601e-22
ENSSSCG00000000266	1.2153	3.024e-06
ENSSSCG00000000273	1.4435	5.1258e-09
ENSSSCG00000000275	-1.1853	0.00026663
ENSSSCG00000000285	-2.9031	7.2574e-12
ENSSSCG00000000288	-1.3262	9.4028e-09
ENSSSCG00000000292	2.0988	0.0032292
ENSSSCG00000000293	-1.2218	5.9705e-08
ENSSSCG00000000295	1.3551	0.0028082
ENSSSCG00000000359	2.0724	1.2474e-13
ENSSSCG00000000362	5.8666	4.2461e-10
ENSSSCG00000000363	-1.6881	2.3223e-09
ENSSSCG00000000367	-1.7512	9.702e-12
ENSSSCG00000000369	-1.062	0.00031359
ENSSSCG00000000370	-1.0043	0.0022203
ENSSSCG00000000373	-1.6425	2.2457e-08
ENSSSCG00000000384	1.3128	1.7376e-07
ENSSSCG00000000388	2.2265	3.3907e-13
ENSSSCG00000000398	-2.0437	4.4141e-06
ENSSSCG00000000399	-1.5789	2.6589e-08
ENSSSCG00000000405	1.726	3.639e-05
ENSSSCG00000000406	1.1019	1.0112e-05
ENSSSCG00000000414	2.2745	0.0069329
ENSSSCG00000000416	-2.5143	9.4352e-05
ENSSSCG00000000418	-4.2324	0.0321
ENSSSCG00000000419	2.7074	3.2852e-05
ENSSSCG00000000433	1.5087	0.00010488
ENSSSCG00000000435	-1.3335	5.9294e-07
ENSSSCG00000000436	3.5848	3.218e-08
ENSSSCG00000000455	-1.8452	4.4646e-12
ENSSSCG00000000457	1.0409	4.002e-05
ENSSSCG00000000464	-4.3906	6.6937e-08
ENSSSCG00000000471	-4.6957	0.0010094
ENSSSCG00000000478	-5.577	2.8489e-19
ENSSSCG00000000483	-1.9273	8.9774e-06
ENSSSCG00000000486	-1.0488	0.00017146
ENSSSCG00000000488	1.6679	1.5375e-11
ENSSSCG00000000499	1.8086	0.00020435
ENSSSCG00000000500	-1.096	0.0021657
ENSSSCG00000000504	1.3423	0.0092605
ENSSSCG00000000510	1.201	5.1361e-06
ENSSSCG00000000511	1.6803	8.8204e-12
ENSSSCG00000000515	-3.3726	0.00015977
ENSSSCG00000000516	-5.6064	0.00011829
ENSSSCG00000000517	-2.7446	0.0060711
ENSSSCG00000000521	-1.5228	2.5387e-07
ENSSSCG00000000539	-1.516	1.8707e-07
ENSSSCG00000000541	-2.3042	6.5956e-18
ENSSSCG00000000545	-1.1901	5.2218e-05
ENSSSCG00000000546	-3.4432	0.0024328
ENSSSCG00000000547	1.0071	0.00024375
ENSSSCG00000000551	1.2084	0.033417
ENSSSCG00000000555	1.3307	3.1149e-07
ENSSSCG00000000572	1.0472	5.7475e-05
ENSSSCG00000000577	6.6768	1.0031e-12
ENSSSCG00000000584	-2.5888	0.022537
ENSSSCG00000000588	-1.6199	8.7781e-09
ENSSSCG00000000591	2.3117	0.00012187
ENSSSCG00000000594	3.5702	8.7532e-11
ENSSSCG00000000601	2.4383	2.0793e-05
ENSSSCG00000000602	1.7292	0.010994
ENSSSCG00000000604	1.982	1.1115e-10
ENSSSCG00000000606	1.4926	0.012985
ENSSSCG00000000607	3.2224	6.174e-10
ENSSSCG00000000628	-	0.030528
ENSSSCG00000000633	3.1693	2.9147e-22
ENSSSCG00000000635	-1.1801	1.7728e-05
ENSSSCG00000000640	-	0.0021657
ENSSSCG00000000641	-	1.1181e-11
ENSSSCG00000000652	1.721	0.0036071
ENSSSCG00000000653	3.8348	0.007741
ENSSSCG00000000657	2.309	0.020653
ENSSSCG00000000660	2.4509	0.016454
ENSSSCG00000000663	3.4054	0.0049187
ENSSSCG00000000665	-1.6867	5.8298e-06
ENSSSCG00000000672	-4.5745	1.1178e-38
ENSSSCG00000000675	1.4188	1.6481e-08
ENSSSCG00000000680	-3.3361	4.3482e-07
ENSSSCG00000000681	-1.645	3.4908e-11
ENSSSCG00000000683	-2.5786	6.2154e-11
ENSSSCG00000000691	1.6283	3.4634e-11
ENSSSCG00000000693	-1.458	4.1907e-08
ENSSSCG00000000694	4.5771	3.6986e-10
ENSSSCG00000000704	1.1514	2.6123e-05
ENSSSCG00000000707	-1.583	0.0088057
ENSSSCG00000000712	2.8152	0.00021988
ENSSSCG00000000717	-3.8049	4.2237e-17
ENSSSCG00000000719	2.1141	2.5017e-07
ENSSSCG00000000720	-1.059	0.044105
ENSSSCG00000000722	-2.4289	3.7152e-12
ENSSSCG00000000727	-2.7025	1.2628e-19
ENSSSCG00000000730	-3.3722	1.8457e-09
ENSSSCG00000000735	-2.5851	5.1757e-28
ENSSSCG00000000737	-1.1475	6.2324e-05
ENSSSCG00000000738	-1.2577	1.0529e-05
ENSSSCG00000000739	-3.244	9.9493e-17
ENSSSCG00000000743	2.1079	7.8548e-19
ENSSSCG00000000749	-2.6282	1.7079e-07
ENSSSCG00000000757	2.0212	1.6131e-15
ENSSSCG00000000759	1.5335	0.0018633
ENSSSCG00000000760	-2.9172	0.0084005
ENSSSCG00000000763	-1.1775	0.006704
ENSSSCG00000000764	1.4682	0.00010737
ENSSSCG00000000773	6.2961	4.6552e-57
ENSSSCG00000000774	1.4289	1.5621e-05
ENSSSCG00000000779	1.217	1.0868e-05
ENSSSCG00000000781	2.9169	0.0012174
ENSSSCG00000000789	-2.1917	4.4391e-05
ENSSSCG00000000791	-4.2295	4.3511e-21
ENSSSCG00000000795	-3.512	1.0667e-41
ENSSSCG00000000801	1.9337	7.719e-09
ENSSSCG00000000807	-2.7202	3.4457e-09
ENSSSCG00000000808	1.7702	0.042581
ENSSSCG00000000811	1.6952	0.0017703
ENSSSCG00000000816	-1.2385	0.00015735
ENSSSCG00000000852	-2.3313	0.038986
ENSSSCG00000000853	1.5526	2.2614e-08
ENSSSCG00000000854	-4.4207	0.00015731
ENSSSCG00000000858	-2.1171	0.018478
ENSSSCG00000000859	-2.1479	0.00036452
ENSSSCG00000000863	1.4804	0.00039289
ENSSSCG00000000864	2.4106	1.5582e-13
ENSSSCG00000000874	-2.8189	8.6114e-14
ENSSSCG00000000882	-3.9403	0.014149
ENSSSCG00000000884	-1.2255	0.00019277
ENSSSCG00000000886	1.8299	1.9289e-12
ENSSSCG00000000887	-1.1426	2.379e-05
ENSSSCG00000000890	1.0861	0.0020385
ENSSSCG00000000893	1.2668	0.048068
ENSSSCG00000000905	2.2901	2.458e-10
ENSSSCG00000000910	-1.7219	3.3144e-11
ENSSSCG00000000917	-3.6954	5.1027e-50
ENSSSCG00000000920	-2.0741	3.0344e-05
ENSSSCG00000000924	2.0823	0.035525
ENSSSCG00000000926	-1.2819	7.8424e-07
ENSSSCG00000000931	-3.5742	0.0012981
ENSSSCG00000000934	-4.3317	2.2899e-06
ENSSSCG00000000936	-4.6672	9.9248e-10
ENSSSCG00000000937	-2.9336	2.1235e-07
ENSSSCG00000000938	1.6359	0.0063894
ENSSSCG00000000939	2.0064	7.6609e-07
ENSSSCG00000000948	-4.2614	2.5064e-11
ENSSSCG00000000950	-4.3648	1.0385e-33
ENSSSCG00000000951	-1.4847	3.3608e-06
ENSSSCG00000000953	-2.4656	1.8699e-12
ENSSSCG00000000959	1.2549	5.4167e-07
ENSSSCG00000000973	1.3816	3.6424e-08
ENSSSCG00000000975	3.4505	2.8684e-07
ENSSSCG00000000982	-5.497	1.7637e-06
ENSSSCG00000001000	1.1258	0.0017687
ENSSSCG00000001005	1.4649	2.4108e-08
ENSSSCG00000001006	-3.617	1.5202e-49
ENSSSCG00000001011	2.0388	1.0759e-11
ENSSSCG00000001025	1.3163	0.043836
ENSSSCG00000001027	-1.5614	8.671e-11
ENSSSCG00000001033	-1.1451	0.00015921
ENSSSCG00000001036	-3.6771	0.0032959
ENSSSCG00000001038	1.0691	2.0313e-05
ENSSSCG00000001049	-1.1394	2.9323e-05
ENSSSCG00000001054	2.9352	1.0229e-23
ENSSSCG00000001057	-1.3029	2.0141e-06
ENSSSCG00000001062	1.0754	0.011652
ENSSSCG00000001063	1.6841	5.8471e-12
ENSSSCG00000001064	2.0269	6.082e-17
ENSSSCG00000001065	2.9161	4.3717e-06
ENSSSCG00000001068	1.3307	8.65e-08
ENSSSCG00000001081	-2.9326	2.9447e-27
ENSSSCG00000001090	2.3946	1.0385e-15
ENSSSCG00000001092	1.3034	7.9336e-07
ENSSSCG00000001093	1.4874	2.6871e-05
ENSSSCG00000001099	3.4449	3.1303e-06
ENSSSCG00000001100	1.254	0.00057957
ENSSSCG00000001134	2.7055	0.00035894
ENSSSCG00000001202	-1.1758	0.0095327
ENSSSCG00000001204	-1.0819	0.011316
ENSSSCG00000001209	-1.2331	1.3073e-05
ENSSSCG00000001216	-3.5306	0.0013965
ENSSSCG00000001227	5.8636	0.0044995
ENSSSCG00000001228	11.106	0.00024967
ENSSSCG00000001231	4.4972	0.030531
ENSSSCG00000001239	-1.4567	0.037775
ENSSSCG00000001252	7.2837	2.0692e-05
ENSSSCG00000001341	1.3986	0.0040804
ENSSSCG00000001342	1.0114	0.0012904
ENSSSCG00000001377	-1.2687	4.1528e-07
ENSSSCG00000001379	-1.5495	3.1157e-11
ENSSSCG00000001382	-1.0692	0.0018244
ENSSSCG00000001384	1.2382	3.5942e-06
ENSSSCG00000001391	-1.1666	0.00012219
ENSSSCG00000001392	-3.2727	4.6249e-23
ENSSSCG00000001395	2.8281	8.9693e-05
ENSSSCG00000001396	1.5976	0.045671
ENSSSCG00000001397	5.7804	4.6135e-05
ENSSSCG00000001398	2.9765	0.00013243
ENSSSCG00000001402	1.6947	2.4516e-06
ENSSSCG00000001404	2.3599	0.021432
ENSSSCG00000001414	1.273	3.8892e-07
ENSSSCG00000001421	-1.8118	3.006e-10
ENSSSCG00000001422	5.2933	1.1067e-12
ENSSSCG00000001433	1.094	1.5232e-05
ENSSSCG00000001435	1.1253	5.2692e-05
ENSSSCG00000001436	1.3426	7.497e-08
ENSSSCG00000001439	1.0923	0.0075851
ENSSSCG00000001440	1.0299	7.1007e-05
ENSSSCG00000001453	2.9719	3.7868e-13
ENSSSCG00000001454	2.6279	2.5022e-06
ENSSSCG00000001455	3.4751	0.0014669
ENSSSCG00000001456	1.7412	1.3091e-06
ENSSSCG00000001457	3.2708	2.0627e-06
ENSSSCG00000001458	-	0.0003753
ENSSSCG00000001468	2.4503	0.00048011
ENSSSCG00000001469	2.2727	0.00022097
ENSSSCG00000001470	2.1999	1.2453e-06
ENSSSCG00000001472	3.3466	1.1062e-12
ENSSSCG00000001473	-6.1321	1.8029e-75
ENSSSCG00000001475	-1.2506	1.6869e-05
ENSSSCG00000001476	1.4068	3.7764e-08
ENSSSCG00000001485	1.7597	1.7823e-11
ENSSSCG00000001486	-1.0155	0.048816
ENSSSCG00000001487	2.6646	7.6999e-13
ENSSSCG00000001488	1.3578	6.9944e-07
ENSSSCG00000001499	1.1209	1.4651e-06
ENSSSCG00000001500	-3.8381	1.4391e-51
ENSSSCG00000001507	1.4908	7.5434e-06
ENSSSCG00000001510	-3.1675	8.3388e-19
ENSSSCG00000001512	1.6521	4.5801e-11
ENSSSCG00000001513	-1.2137	0.00017322
ENSSSCG00000001523	2.5548	0.00051499
ENSSSCG00000001527	2.2288	2.1891e-17
ENSSSCG00000001533	1.5972	3.4891e-10
ENSSSCG00000001544	-1.2507	4.6295e-07
ENSSSCG00000001567	-3.6821	6.8381e-08
ENSSSCG00000001570	3.5982	9.1334e-17
ENSSSCG00000001582	-2.3225	9.8416e-12
ENSSSCG00000001596	2.3837	3.5633e-07
ENSSSCG00000001597	-2.9742	3.3233e-05
ENSSSCG00000001620	-4.5639	9.6589e-46
ENSSSCG00000001621	1.9459	9.3086e-16
ENSSSCG00000001637	-2.8393	1.5664e-05
ENSSSCG00000001639	-1.8335	8.2389e-12
ENSSSCG00000001641	1.5131	7.6273e-10
ENSSSCG00000001652	1.8175	0.033427
ENSSSCG00000001657	-2.5878	6.0122e-24
ENSSSCG00000001658	1.0018	0.00015472
ENSSSCG00000001660	-4.6986	3.2968e-69
ENSSSCG00000001682	-6.3683	1.6202e-17
ENSSSCG00000001683	3.3493	2.7252e-42
ENSSSCG00000001692	1.9673	3.4808e-07
ENSSSCG00000001695	1.5484	1.6179e-07
ENSSSCG00000001696	1.0817	2.2521e-05
ENSSSCG00000001699	-4.3126	1.7817e-38
ENSSSCG00000001711	5.8554	1.3899e-104
ENSSSCG00000001716	1.9078	3.9644e-07
ENSSSCG00000001718	-1.1609	0.0026477
ENSSSCG00000001720	-1.2122	9.37e-05
ENSSSCG00000001725	1.2143	0.00047548
ENSSSCG00000001732	2.21	8.2532e-18
ENSSSCG00000001746	-3.9615	7.9363e-05
ENSSSCG00000001750	-1.3075	0.0062973
ENSSSCG00000001752	-4.6853	3.9493e-09
ENSSSCG00000001754	1.0661	2.7408e-05
ENSSSCG00000001761	1.8494	2.0199e-13
ENSSSCG00000001765	-3.204	6.5999e-35
ENSSSCG00000001767	-3.7071	2.2497e-28
ENSSSCG00000001773	-1.3069	9.8014e-05
ENSSSCG00000001774	-1.2667	0.0014716
ENSSSCG00000001778	3.3109	0.00017455
ENSSSCG00000001779	2.1182	7.1063e-11
ENSSSCG00000001780	1.3071	5.056e-06
ENSSSCG00000001781	-4.0978	4.4365e-10
ENSSSCG00000001782	-1.9396	4.4822e-07
ENSSSCG00000001785	-1.3213	5.8816e-06
ENSSSCG00000001787	1.2114	0.00025196
ENSSSCG00000001788	-1.209	0.0081699
ENSSSCG00000001793	-3.0929	1.4363e-37
ENSSSCG00000001794	-3.0774	1.0707e-25
ENSSSCG00000001795	-3.4824	8.9873e-18
ENSSSCG00000001799	-1.3701	1.9344e-06
ENSSSCG00000001801	1.2996	9.5059e-08
ENSSSCG00000001804	3.7106	9.7268e-50
ENSSSCG00000001805	1.0723	0.00071638
ENSSSCG00000001806	1.5541	3.1869e-11
ENSSSCG00000001815	-1.9007	0.00017432
ENSSSCG00000001816	-1.2757	0.0027431
ENSSSCG00000001823	3.2847	0.0018368
ENSSSCG00000001825	2.2456	0.00010799
ENSSSCG00000001832	-6.8379	1.5656e-54
ENSSSCG00000001837	-1.7196	5.9122e-10
ENSSSCG00000001838	1.149	1.9448e-06
ENSSSCG00000001842	-3.1849	6.4859e-06
ENSSSCG00000001844	5.0401	1.0051e-49
ENSSSCG00000001846	2.5047	0.010684
ENSSSCG00000001848	-2.8633	3.4568e-05
ENSSSCG00000001849	2.6103	1.4815e-10
ENSSSCG00000001852	3.1813	2.03e-12
ENSSSCG00000001858	1.5541	1.3055e-09
ENSSSCG00000001860	1.1231	0.002077
ENSSSCG00000001862	1.8721	1.0583e-14
ENSSSCG00000001863	3.6611	3.9819e-35
ENSSSCG00000001872	1.1673	0.0032534
ENSSSCG00000001873	-2.5141	2.2516e-24
ENSSSCG00000001876	1.7152	1.0402e-10
ENSSSCG00000001877	1.063	0.00010349
ENSSSCG00000001882	2.0608	0.004007
ENSSSCG00000001884	1.1685	1.6275e-05
ENSSSCG00000001906	3.6974	0.00075651
ENSSSCG00000001907	1.3118	2.2536e-06
ENSSSCG00000001909	-2.2056	0.027706
ENSSSCG00000001914	-2.004	3.289e-14
ENSSSCG00000001916	3.8851	1.5877e-14
ENSSSCG00000001922	1.0671	5.9521e-05
ENSSSCG00000001929	1.7829	4.2492e-13
ENSSSCG00000001930	4.1835	1.6196e-50
ENSSSCG00000001931	5.6822	0.0049935
ENSSSCG00000001952	1.4837	0.029377
ENSSSCG00000001964	-3.8677	1.8043e-15
ENSSSCG00000001975	-2.1307	1.576e-10
ENSSSCG00000001977	-1.0476	0.0044607
ENSSSCG00000001984	-1.5349	2.3376e-10
ENSSSCG00000001986	-1.5399	7.0724e-09
ENSSSCG00000001988	1.354	0.0018343
ENSSSCG00000001992	2.4826	6.0365e-12
ENSSSCG00000002002	1.5131	0.0019895
ENSSSCG00000002005	1.6983	1.1546e-11
ENSSSCG00000002008	1.7875	3.4245e-14
ENSSSCG00000002015	-1.1589	0.00021685
ENSSSCG00000002025	-1.1739	1.0251e-05
ENSSSCG00000002026	-1.9547	1.1887e-13
ENSSSCG00000002029	2.1921	0.00013809
ENSSSCG00000002032	4.6267	3.6501e-07
ENSSSCG00000002036	1.4184	2.5029e-09
ENSSSCG00000002037	-1.2132	0.001211
ENSSSCG00000002039	-2.9079	8.4235e-35
ENSSSCG00000002040	1.4655	1.2812e-08
ENSSSCG00000002042	1.3788	2.4334e-07
ENSSSCG00000002051	2.653	0.0018826
ENSSSCG00000002081	-4.6136	0.0031081
ENSSSCG00000002139	5.2245	4.8218e-07
ENSSSCG00000002140	5.8419	2.3035e-05
ENSSSCG00000002258	1.0935	0.00013839
ENSSSCG00000002260	-1.7688	0.047083
ENSSSCG00000002274	2.0163	5.7286e-06
ENSSSCG00000002276	-1.1329	1.3513e-05
ENSSSCG00000002279	3.2375	0.026533
ENSSSCG00000002280	-2.5285	0.00077317
ENSSSCG00000002282	2.0284	0.020054
ENSSSCG00000002294	3.1555	2.6651e-07
ENSSSCG00000002297	-2.1547	0.00021515
ENSSSCG00000002309	-1.8639	1.2941e-05
ENSSSCG00000002332	-1.6662	2.3813e-11
ENSSSCG00000002333	2.6971	2.821e-09
ENSSSCG00000002341	1.1709	0.00065934
ENSSSCG00000002346	-1.1635	0.00147
ENSSSCG00000002349	-1.5256	0.00010033
ENSSSCG00000002354	1.1266	1.019e-05
ENSSSCG00000002357	2.1874	3.6919e-19
ENSSSCG00000002362	1.5331	0.0015774
ENSSSCG00000002368	-1.3889	2.4554e-07
ENSSSCG00000002374	1.5774	1.9826e-10
ENSSSCG00000002384	-1.2436	0.017608
ENSSSCG00000002385	-1.3697	1.204e-08
ENSSSCG00000002389	-1.9572	1.7363e-16
ENSSSCG00000002396	2.0345	5.236e-16
ENSSSCG00000002405	-5.3254	0.0007682
ENSSSCG00000002408	1.6146	0.007839
ENSSSCG00000002410	-1.1477	0.035132
ENSSSCG00000002412	1.0481	0.00039849
ENSSSCG00000002418	-2.1748	1.2056e-14
ENSSSCG00000002428	-1.1235	0.0075203
ENSSSCG00000002432	3.1455	3.3303e-05
ENSSSCG00000002433	1.2733	0.00075853
ENSSSCG00000002444	-1.0671	1.0962e-05
ENSSSCG00000002449	2.5959	4.9376e-12
ENSSSCG00000002460	-1.0764	2.6743e-05
ENSSSCG00000002467	4.5348	2.1881e-11
ENSSSCG00000002474	-2.9333	2.8029e-05
ENSSSCG00000002476	4.6024	2.7554e-06
ENSSSCG00000002490	-3.5179	0.00039463
ENSSSCG00000002496	1.2253	0.0026297
ENSSSCG00000002506	-1.5034	8.27e-06
ENSSSCG00000002508	1.1564	3.7972e-06
ENSSSCG00000002527	2.9116	9.6443e-09
ENSSSCG00000002532	1.7342	4.4433e-05
ENSSSCG00000002542	4.8862	0.041991
ENSSSCG00000002550	1.6539	2.3935e-08
ENSSSCG00000002554	1.3271	0.0045086
ENSSSCG00000002559	-2.3756	1.0335e-12
ENSSSCG00000002573	-5.3544	6.4322e-09
ENSSSCG00000002620	-1.0631	0.0087135
ENSSSCG00000002627	-2.8925	7.6524e-27
ENSSSCG00000002637	-2.8847	5.9132e-07
ENSSSCG00000002639	-3.424	0.032149
ENSSSCG00000002642	-1.3688	8.6187e-08
ENSSSCG00000002646	1.0182	0.00011251
ENSSSCG00000002651	-3.6535	2.3398e-22
ENSSSCG00000002654	2.4857	1.2672e-08
ENSSSCG00000002655	1.8821	2.2329e-14
ENSSSCG00000002662	-2.0099	0.0022769
ENSSSCG00000002663	-1.7396	1.6799e-06
ENSSSCG00000002669	1.1739	5.9868e-05
ENSSSCG00000002681	-1.1133	0.00028122
ENSSSCG00000002707	1.3372	3.2227e-08
ENSSSCG00000002708	-1.7042	1.9825e-07
ENSSSCG00000002709	-5.3571	2.4252e-21
ENSSSCG00000002712	5.1506	1.2942e-12
ENSSSCG00000002715	-1.3454	9.4068e-06
ENSSSCG00000002724	1.1466	6.1552e-05
ENSSSCG00000002726	-1.4071	1.1288e-07
ENSSSCG00000002727	1.846	0.011718
ENSSSCG00000002747	-3.4512	0.0023629
ENSSSCG00000002754	3.2139	3.0506e-34
ENSSSCG00000002768	-3.5173	1.1066e-22
ENSSSCG00000002780	-1.591	2.7764e-11
ENSSSCG00000002792	5.9221	1.8101e-22
ENSSSCG00000002795	-2.1929	1.4072e-19
ENSSSCG00000002797	3.7213	5.9294e-31
ENSSSCG00000002801	-1.5063	0.0010809
ENSSSCG00000002802	-2.221	3.2627e-08
ENSSSCG00000002805	-1.1893	2.5226e-05
ENSSSCG00000002807	-1.3641	8.7607e-05
ENSSSCG00000002811	3.5282	3.639e-05
ENSSSCG00000002814	5.1734	0.00088219
ENSSSCG00000002815	2.3322	0.0011371
ENSSSCG00000002818	2.0078	1.0575e-08
ENSSSCG00000002821	6.1683	4.3602e-06
ENSSSCG00000002823	-1.0908	0.037634
ENSSSCG00000002824	9.2263	2.7962e-15
ENSSSCG00000002825	7.3638	3.4381e-07
ENSSSCG00000002826	7.0749	9.8502e-26
ENSSSCG00000002829	-1.6079	1.3273e-11
ENSSSCG00000002835	-4.993	2.9885e-12
ENSSSCG00000002837	1.1265	0.0002539
ENSSSCG00000002838	-1.2004	2.3709e-06
ENSSSCG00000002844	3.599	5.1933e-20
ENSSSCG00000002846	1.3045	1.6621e-07
ENSSSCG00000002847	-2.3353	6.7576e-07
ENSSSCG00000002849	-4.182	2.6544e-12
ENSSSCG00000002855	-1.0956	0.0033549
ENSSSCG00000002857	-3.8797	1.6542e-13
ENSSSCG00000002860	1.3409	5.4754e-08
ENSSSCG00000002864	-1.4322	1.1094e-06
ENSSSCG00000002867	1.3541	3.4045e-06
ENSSSCG00000002873	4.4973	4.836e-16
ENSSSCG00000002875	1.9484	4.4796e-11
ENSSSCG00000002883	-3.5155	0.024052
ENSSSCG00000002885	2.2963	3.7552e-22
ENSSSCG00000002888	-1.6518	0.00051705
ENSSSCG00000002902	-2.2281	0.011223
ENSSSCG00000002906	1.8119	2.061e-06
ENSSSCG00000002907	1.8277	0.0005831
ENSSSCG00000002916	-1.5722	0.0017636
ENSSSCG00000002919	1.5926	0.00034951
ENSSSCG00000002921	-2.368	7.7651e-19
ENSSSCG00000002922	-1.606	0.00080664
ENSSSCG00000002923	-1.2389	0.00037279
ENSSSCG00000002925	1.4699	2.5723e-09
ENSSSCG00000002927	3.8895	2.798e-16
ENSSSCG00000002929	4.4188	1.165e-05
ENSSSCG00000002930	-1.4389	1.2185e-05
ENSSSCG00000002932	-1.0124	0.0010754
ENSSSCG00000002935	-1.7026	1.7266e-09
ENSSSCG00000002936	-1.0901	0.048549
ENSSSCG00000002938	-1.1695	0.00023196
ENSSSCG00000002941	-1.2254	0.042121
ENSSSCG00000002952	1.0275	8.0323e-05
ENSSSCG00000002959	1.8681	2.2415e-06
ENSSSCG00000002961	2.769	7.3811e-06
ENSSSCG00000002962	2.1295	0.003168
ENSSSCG00000002979	-	8.8413e-08
ENSSSCG00000002980	-5.5068	7.8179e-23
ENSSSCG00000002981	-4.3279	0.0024816
ENSSSCG00000002993	2.1169	1.3427e-05
ENSSSCG00000002994	1.889	7.9502e-05
ENSSSCG00000002995	1.0768	5.4851e-06
ENSSSCG00000003006	4.8189	1.295e-55
ENSSSCG00000003018	2.0957	5.3312e-13
ENSSSCG00000003022	1.9126	2.5919e-06
ENSSSCG00000003064	1.252	0.0053309
ENSSSCG00000003065	1.5162	9.0224e-05
ENSSSCG00000003071	-1.5539	0.023071
ENSSSCG00000003077	-1.1519	0.00095261
ENSSSCG00000003078	4.9878	0.00012959
ENSSSCG00000003080	5.6672	1.0079e-05
ENSSSCG00000003097	2.7559	3.6323e-18
ENSSSCG00000003098	1.1314	8.3018e-06
ENSSSCG00000003101	-4.0106	1.1409e-36
ENSSSCG00000003102	-3.324	0.0019955
ENSSSCG00000003104	1.4157	1.5892e-07
ENSSSCG00000003109	2.0184	1.3024e-07
ENSSSCG00000003112	-1.4366	7.817e-05
ENSSSCG00000003113	3.5674	0.00094261
ENSSSCG00000003128	-1.7169	9.3162e-10
ENSSSCG00000003130	4.7917	7.1101e-05
ENSSSCG00000003133	-3.3403	1.0781e-10
ENSSSCG00000003137	-2.6483	8.3032e-25
ENSSSCG00000003139	2.5607	3.8787e-27
ENSSSCG00000003154	1.9316	6.9305e-17
ENSSSCG00000003156	2.4075	1.3012e-13
ENSSSCG00000003157	1.8646	6.2021e-08
ENSSSCG00000003159	2.5463	7.9653e-05
ENSSSCG00000003160	2.5199	2.3145e-10
ENSSSCG00000003161	1.2773	0.00065366
ENSSSCG00000003177	1.2018	2.5442e-05
ENSSSCG00000003183	1.0038	5.3366e-05
ENSSSCG00000003193	1.2671	1.3573e-07
ENSSSCG00000003194	1.6512	3.3251e-12
ENSSSCG00000003198	1.3476	0.00022525
ENSSSCG00000003201	1.474	0.0013439
ENSSSCG00000003211	1.7205	1.5107e-12
ENSSSCG00000003215	-3.5803	1.145e-15
ENSSSCG00000003216	-1.4291	9.5282e-08
ENSSSCG00000003218	8.5096	1.0886e-27
ENSSSCG00000003219	2.9111	5.4118e-10
ENSSSCG00000003222	1.1963	0.040594
ENSSSCG00000003226	1.483	0.010699
ENSSSCG00000003227	-6.6695	5.9819e-16
ENSSSCG00000003229	1.7571	2.685e-12
ENSSSCG00000003230	3.0956	0.0021019
ENSSSCG00000003231	1.1514	0.0054678
ENSSSCG00000003236	2.3711	0.037661
ENSSSCG00000003248	1.6352	3.6085e-06
ENSSSCG00000003255	2.0383	0.006649
ENSSSCG00000003256	2.1293	0.010667
ENSSSCG00000003257	1.6856	6.3406e-09
ENSSSCG00000003261	2.7814	0.0003043
ENSSSCG00000003272	4.0057	0.0057166
ENSSSCG00000003287	-2.3898	0.0024711
ENSSSCG00000003322	-1.0897	0.01042
ENSSSCG00000003326	-2.0876	2.0781e-16
ENSSSCG00000003329	-2.1249	5.8063e-17
ENSSSCG00000003333	-2.8201	0.00082386
ENSSSCG00000003341	1.3269	1.4419e-05
ENSSSCG00000003342	1.9692	1.4798e-17
ENSSSCG00000003348	1.1104	1.2258e-05
ENSSSCG00000003351	-2.8053	2.917e-17
ENSSSCG00000003353	-1.0497	0.00092869
ENSSSCG00000003361	-1.6719	0.00096277
ENSSSCG00000003368	-6.7372	1.4797e-45
ENSSSCG00000003377	-2.0403	1.8375e-07
ENSSSCG00000003379	2.6269	5.5469e-06
ENSSSCG00000003385	1.9317	6.2257e-10
ENSSSCG00000003403	-2.1835	1.0397e-06
ENSSSCG00000003410	-1.0478	0.0022911
ENSSSCG00000003423	-3.9845	0.0018499
ENSSSCG00000003428	-1.2995	1.035e-06
ENSSSCG00000003433	-1.094	2.1426e-05
ENSSSCG00000003434	1.7753	7.6729e-14
ENSSSCG00000003439	1.7438	2.6119e-05
ENSSSCG00000003449	-2.6469	4.2535e-07
ENSSSCG00000003454	-1.0627	0.00079439
ENSSSCG00000003455	-2.2017	0.00050259
ENSSSCG00000003456	-2.2445	0.0043606
ENSSSCG00000003459	2.1417	0.00049357
ENSSSCG00000003461	1.0771	0.00014195
ENSSSCG00000003462	1.1797	4.8653e-05
ENSSSCG00000003467	3.281	3.2094e-07
ENSSSCG00000003468	2.0107	7.8633e-18
ENSSSCG00000003472	-2.0934	1.2747e-08
ENSSSCG00000003473	-2.1107	0.0061823
ENSSSCG00000003478	-1.3004	9.0224e-05
ENSSSCG00000003479	-2.0076	4.1111e-15
ENSSSCG00000003485	-1.2481	4.2322e-07
ENSSSCG00000003486	2.3677	9.9906e-17
ENSSSCG00000003493	1.4478	2.1442e-09
ENSSSCG00000003497	-	0.0021394
ENSSSCG00000003506	2.4577	1.2166e-24
ENSSSCG00000003509	-3.5892	0.0002998
ENSSSCG00000003512	1.425	4.8901e-09
ENSSSCG00000003519	-1.2157	0.016438
ENSSSCG00000003521	1.1179	0.028356
ENSSSCG00000003524	1.7392	0.00032017
ENSSSCG00000003525	2.1407	0.00065963
ENSSSCG00000003527	-3.362	5.1623e-40
ENSSSCG00000003531	-1.0364	3.7277e-05
ENSSSCG00000003532	-1.0296	0.00053849
ENSSSCG00000003555	-2.0718	4.8378e-19
ENSSSCG00000003565	4.5221	2.1517e-07
ENSSSCG00000003568	1.9811	6.2688e-08
ENSSSCG00000003570	1.4758	5.3792e-10
ENSSSCG00000003573	1.3937	4.0277e-05
ENSSSCG00000003580	-1.3233	1.0965e-07
ENSSSCG00000003582	6.2142	4.1041e-28
ENSSSCG00000003586	1.2354	1.0857e-06
ENSSSCG00000003590	1.6155	6.0886e-07
ENSSSCG00000003592	-1.4705	4.8292e-10
ENSSSCG00000003594	2.0814	0.028808
ENSSSCG00000003600	2.7483	4.8161e-07
ENSSSCG00000003603	-3.0621	4.1264e-38
ENSSSCG00000003604	-2.2066	1.3406e-10
ENSSSCG00000003605	1.9371	1.1156e-05
ENSSSCG00000003608	3.5537	4.2361e-06
ENSSSCG00000003612	1.0959	7.2891e-05
ENSSSCG00000003616	2.8208	0.00029839
ENSSSCG00000003627	-1.0282	0.00011359
ENSSSCG00000003628	-2.538	6.0037e-18
ENSSSCG00000003635	-3.2244	2.1779e-31
ENSSSCG00000003641	1.1251	0.010805
ENSSSCG00000003644	3.4972	1.1434e-33
ENSSSCG00000003645	1.0242	0.0014933
ENSSSCG00000003647	3.2225	0.01254
ENSSSCG00000003654	-1.2285	1.4538e-07
ENSSSCG00000003660	1.4886	4.1287e-08
ENSSSCG00000003662	3.3574	5.4659e-34
ENSSSCG00000003668	-1.2392	0.024608
ENSSSCG00000003669	-4.0982	8.4793e-10
ENSSSCG00000003676	-3.7773	2.8648e-22
ENSSSCG00000003679	-1.0987	8.0314e-05
ENSSSCG00000003683	2.1203	2.2283e-14
ENSSSCG00000003684	-1.1803	2.0364e-05
ENSSSCG00000003686	-2.5494	2.9821e-23
ENSSSCG00000003687	-2.8945	2.9035e-29
ENSSSCG00000003693	1.065	1.6892e-05
ENSSSCG00000003694	-2.1159	1.2061e-19
ENSSSCG00000003697	-3.6684	9.7984e-17
ENSSSCG00000003698	-4.0003	0.012675
ENSSSCG00000003701	-1.1579	3.6606e-06
ENSSSCG00000003708	-1.7752	6.3113e-09
ENSSSCG00000003713	-1.0172	0.00017907
ENSSSCG00000003715	-2.0989	9.5402e-16
ENSSSCG00000003722	-2.7142	2.5935e-12
ENSSSCG00000003736	-6.9991	1.52e-60
ENSSSCG00000003739	-1.737	3.6424e-08
ENSSSCG00000003740	-1.436	0.019482
ENSSSCG00000003742	2.3598	2.7211e-20
ENSSSCG00000003744	4.0116	1.0823e-09
ENSSSCG00000003755	2.6354	0.01948
ENSSSCG00000003756	-3.245	0.0013343
ENSSSCG00000003757	-1.6005	2.4536e-09
ENSSSCG00000003760	2.4186	7.4444e-17
ENSSSCG00000003761	-1.3262	1.8193e-08
ENSSSCG00000003762	1.6165	0.021159
ENSSSCG00000003763	1.6936	0.0027062
ENSSSCG00000003764	2.0271	2.6306e-09
ENSSSCG00000003766	2.5947	0.0010816
ENSSSCG00000003773	-1.9228	2.9613e-07
ENSSSCG00000003775	1.3916	5.6318e-05
ENSSSCG00000003776	3.1358	4.4769e-12
ENSSSCG00000003778	-4.1777	0.00038176
ENSSSCG00000003780	1.1043	3.3336e-05
ENSSSCG00000003788	1.7907	0.0076248
ENSSSCG00000003793	-2.6516	6.3131e-07
ENSSSCG00000003797	-2.2239	1.6708e-05
ENSSSCG00000003802	1.134	0.025005
ENSSSCG00000003805	1.9322	0.018175
ENSSSCG00000003807	2.1331	0.0047286
ENSSSCG00000003808	2.1192	2.638e-13
ENSSSCG00000003811	-1.1112	0.0013299
ENSSSCG00000003812	4.8159	7.8154e-10
ENSSSCG00000003818	-1.8365	6.0257e-12
ENSSSCG00000003820	-1.1314	3.4222e-06
ENSSSCG00000003821	-1.4817	2.2083e-05
ENSSSCG00000003824	-2.0566	0.030145
ENSSSCG00000003827	1.2978	0.011244
ENSSSCG00000003828	1.0202	0.0035849
ENSSSCG00000003831	1.3166	5.4733e-06
ENSSSCG00000003833	-2.3721	7.208e-05
ENSSSCG00000003837	2.9763	2.3403e-31
ENSSSCG00000003848	-1.0392	0.038863
ENSSSCG00000003850	1.0555	1.8741e-05
ENSSSCG00000003851	1.5185	0.012402
ENSSSCG00000003853	1.3986	3.4819e-05
ENSSSCG00000003857	2.0939	1.4313e-18
ENSSSCG00000003861	-2.2273	3.9987e-06
ENSSSCG00000003862	1.8229	5.0315e-08
ENSSSCG00000003868	1.6472	2.985e-05
ENSSSCG00000003870	1.4723	1.2181e-09
ENSSSCG00000003876	1.943	1.7668e-14
ENSSSCG00000003877	1.0931	2.6418e-05
ENSSSCG00000003888	-2.5939	2.1206e-10
ENSSSCG00000003894	-	2.0001e-08
ENSSSCG00000003903	1.7744	3.8008e-12
ENSSSCG00000003919	-1.4723	1.6794e-05
ENSSSCG00000003921	-2.421	0.027507
ENSSSCG00000003926	-1.2218	0.00016041
ENSSSCG00000003931	-1.8543	1.0452e-09
ENSSSCG00000003943	1.3721	0.00016813
ENSSSCG00000003951	2.6986	0.010849
ENSSSCG00000003965	-2.0849	0.022451
ENSSSCG00000003968	2.5752	5.9529e-08
ENSSSCG00000003971	2.3554	1.2846e-15
ENSSSCG00000003975	-1.5129	3.1055e-08
ENSSSCG00000003982	-1.3419	4.4838e-05
ENSSSCG00000003986	-1.3993	3.399e-06
ENSSSCG00000003987	-1.6214	1.6039e-05
ENSSSCG00000003989	-1.4342	0.00011046
ENSSSCG00000003993	-1.406	0.039373
ENSSSCG00000003995	-1.0932	8.16e-05
ENSSSCG00000004001	-2.8058	0.0026142
ENSSSCG00000004004	-1.0311	0.006972
ENSSSCG00000004012	-2.6761	1.1371e-27
ENSSSCG00000004017	-3.2667	0.0071516
ENSSSCG00000004018	1.5391	1.2578e-10
ENSSSCG00000004019	-	4.0423e-05
ENSSSCG00000004027	-1.7416	1.1357e-05
ENSSSCG00000004033	-1.0365	0.0035005
ENSSSCG00000004039	-2.4402	5.8066e-14
ENSSSCG00000004046	2.4171	0.033722
ENSSSCG00000004047	1.8174	5.5823e-10
ENSSSCG00000004049	-1.4212	7.141e-06
ENSSSCG00000004052	-4.7576	2.896e-79
ENSSSCG00000004055	-2.0948	6.2278e-05
ENSSSCG00000004057	4.0375	0.0020175
ENSSSCG00000004058	-1.5227	5.7328e-10
ENSSSCG00000004063	1.6181	0.003568
ENSSSCG00000004075	-5.2813	1.7096e-09
ENSSSCG00000004077	-2.608	9.7193e-12
ENSSSCG00000004084	4.4079	1.4682e-06
ENSSSCG00000004091	-1.9398	2.448e-16
ENSSSCG00000004092	-2.3158	7.8701e-11
ENSSSCG00000004093	3.6663	0.00051158
ENSSSCG00000004094	7.2992	8.823e-74
ENSSSCG00000004101	2.7109	0.00025799
ENSSSCG00000004103	2.3044	1.1253e-13
ENSSSCG00000004112	-2.7385	0.0020923
ENSSSCG00000004122	2.5653	1.1974e-12
ENSSSCG00000004125	-1.0521	0.001725
ENSSSCG00000004127	-3.7181	2.2512e-47
ENSSSCG00000004128	-7.1695	1.7519e-16
ENSSSCG00000004143	1.7093	1.9141e-12
ENSSSCG00000004145	-1.5866	2.8604e-05
ENSSSCG00000004148	1.7184	2.6984e-07
ENSSSCG00000004149	-2.1058	1.828e-16
ENSSSCG00000004150	-2.0928	8.9042e-06
ENSSSCG00000004153	1.9689	0.0021642
ENSSSCG00000004164	-1.7996	0.010505
ENSSSCG00000004167	-2.5617	0.0024111
ENSSSCG00000004169	1.9222	4.85e-16
ENSSSCG00000004172	3.9588	9.4152e-39
ENSSSCG00000004180	-	0.01042
ENSSSCG00000004181	-	0.0010932
ENSSSCG00000004191	-4.2112	5.4023e-26
ENSSSCG00000004199	-1.5413	3.7428e-11
ENSSSCG00000004201	-4.9086	6.5265e-34
ENSSSCG00000004209	-1.2017	4.7022e-07
ENSSSCG00000004215	1.6072	0.0041318
ENSSSCG00000004218	-1.3662	0.0016054
ENSSSCG00000004219	-1.1845	0.017514
ENSSSCG00000004221	2.3701	1.399e-22
ENSSSCG00000004225	-4.0179	2.2012e-10
ENSSSCG00000004231	3.1674	3.7564e-15
ENSSSCG00000004234	-4.0094	0.0012565
ENSSSCG00000004245	-	0.017573
ENSSSCG00000004248	3.5543	0.0007126
ENSSSCG00000004259	-2.9873	0.00070233
ENSSSCG00000004263	-1.4173	0.036086
ENSSSCG00000004270	-2.5305	0.0002017
ENSSSCG00000004272	1.271	1.0592e-06
ENSSSCG00000004273	-3.5628	1.058e-20
ENSSSCG00000004274	-4.7912	4.1125e-26
ENSSSCG00000004280	-1.5032	0.015736
ENSSSCG00000004281	1.0805	0.0012074
ENSSSCG00000004289	-1.0195	0.0012523
ENSSSCG00000004290	-1.4346	1.5992e-07
ENSSSCG00000004291	-1.1459	2.2604e-05
ENSSSCG00000004300	2.1267	6.6815e-12
ENSSSCG00000004306	-1.2281	4.9848e-06
ENSSSCG00000004309	-3.7095	1.9425e-08
ENSSSCG00000004313	-1.776	0.00067843
ENSSSCG00000004314	1.0399	0.00085405
ENSSSCG00000004331	-1.137	0.00050967
ENSSSCG00000004332	-1.4543	0.00010926
ENSSSCG00000004336	-3.1422	2.2284e-19
ENSSSCG00000004340	2.2408	0.00064276
ENSSSCG00000004342	1.4782	1.0612e-05
ENSSSCG00000004344	-2.6101	1.6956e-08
ENSSSCG00000004347	1.1348	0.003755
ENSSSCG00000004349	1.4111	0.00024699
ENSSSCG00000004361	-2.2998	1.1682e-07
ENSSSCG00000004366	1.1464	1.0134e-05
ENSSSCG00000004367	2.1376	1.591e-18
ENSSSCG00000004369	-1.064	0.0061991
ENSSSCG00000004373	1.2246	0.029125
ENSSSCG00000004385	1.011	6.1497e-05
ENSSSCG00000004387	1.4635	0.044006
ENSSSCG00000004391	1.1882	0.0013268
ENSSSCG00000004399	7.6113	8.6679e-93
ENSSSCG00000004401	2.3465	1.1984e-10
ENSSSCG00000004402	1.9691	0.0016379
ENSSSCG00000004412	-1.8664	1.7556e-14
ENSSSCG00000004415	1.8931	0.00080152
ENSSSCG00000004417	3.4226	6.4757e-23
ENSSSCG00000004421	-1.421	5.207e-09
ENSSSCG00000004423	-2.549	1.457e-11
ENSSSCG00000004433	3.3235	3.9574e-14
ENSSSCG00000004435	1.91	3.5797e-13
ENSSSCG00000004439	-1.7739	2.5096e-07
ENSSSCG00000004441	-1.2461	1.184e-06
ENSSSCG00000004445	-4.2856	0.007993
ENSSSCG00000004446	2.1381	9.0378e-19
ENSSSCG00000004451	-4.2726	0.00031111
ENSSSCG00000004452	-4.8858	1.821e-58
ENSSSCG00000004453	-5.1287	8.4195e-57
ENSSSCG00000004454	4.4886	4.4829e-50
ENSSSCG00000004458	-2.0415	1.5624e-09
ENSSSCG00000004465	3.4289	2.4609e-36
ENSSSCG00000004466	-4.0188	7.1859e-21
ENSSSCG00000004468	2.2909	0.0033722
ENSSSCG00000004469	-1.7393	0.022386
ENSSSCG00000004472	-1.7007	3.4449e-05
ENSSSCG00000004484	-4.5357	3.9301e-74
ENSSSCG00000004485	-1.9831	1.965e-15
ENSSSCG00000004489	-2.0517	2.6717e-19
ENSSSCG00000004497	3.683	1.074e-49
ENSSSCG00000004499	1.4348	0.00051009
ENSSSCG00000004508	1.4279	6.6269e-07
ENSSSCG00000004509	2.0313	1.7471e-09
ENSSSCG00000004510	1.1828	5.2319e-06
ENSSSCG00000004511	1.6315	0.016294
ENSSSCG00000004518	-4.0345	3.9947e-11
ENSSSCG00000004528	1.6674	3.9543e-10
ENSSSCG00000004533	2.0638	0.013613
ENSSSCG00000004534	2.0576	0.010833
ENSSSCG00000004537	1.5554	2.2612e-10
ENSSSCG00000004541	1.6763	1.8092e-11
ENSSSCG00000004544	-2.6008	2.9384e-24
ENSSSCG00000004554	-3.9161	2.9794e-33
ENSSSCG00000004557	-1.3506	1.7952e-08
ENSSSCG00000004558	-1.0065	0.037604
ENSSSCG00000004560	1.6288	0.00019313
ENSSSCG00000004569	2.5472	9.4447e-23
ENSSSCG00000004570	3.2788	8.0868e-05
ENSSSCG00000004573	-3.7107	4.1673e-21
ENSSSCG00000004576	2.7183	0.0048354
ENSSSCG00000004584	3.0786	5.9788e-05
ENSSSCG00000004586	-2.7435	7.5844e-06
ENSSSCG00000004588	-3.3776	6.2031e-15
ENSSSCG00000004592	1.1043	2.6138e-05
ENSSSCG00000004596	1.8013	0.0027082
ENSSSCG00000004598	-1.0456	0.00086697
ENSSSCG00000004600	-1.7669	5.3878e-14
ENSSSCG00000004601	-1.113	0.037023
ENSSSCG00000004602	4.0082	3.0224e-32
ENSSSCG00000004607	1.1537	2.2922e-05
ENSSSCG00000004608	-2.7518	0.0021292
ENSSSCG00000004610	1.4862	3.0299e-08
ENSSSCG00000004612	1.3592	0.0026297
ENSSSCG00000004617	2.0267	1.1397e-15
ENSSSCG00000004618	1.2839	2.9373e-07
ENSSSCG00000004624	1.0048	0.00053896
ENSSSCG00000004629	3.0757	8.5774e-09
ENSSSCG00000004650	-1.3483	0.0012185
ENSSSCG00000004652	1.1454	0.0001047
ENSSSCG00000004656	-1.9984	1.351e-14
ENSSSCG00000004657	-1.4672	0.000392
ENSSSCG00000004659	-1.6512	0.029584
ENSSSCG00000004661	-2.5831	4.6819e-19
ENSSSCG00000004662	-2.7094	5.1978e-12
ENSSSCG00000004663	-1.9471	3.2285e-14
ENSSSCG00000004665	3.4656	0.016498
ENSSSCG00000004666	4.2509	2.3846e-11
ENSSSCG00000004674	-1.0875	0.013417
ENSSSCG00000004675	-2.4498	1.5467e-06
ENSSSCG00000004681	-4.8843	0.0076793
ENSSSCG00000004682	3.0509	2.76e-05
ENSSSCG00000004687	2.195	0.012452
ENSSSCG00000004690	-1.5422	7.2235e-07
ENSSSCG00000004691	2.0035	2.2862e-08
ENSSSCG00000004699	3.7495	4.4812e-05
ENSSSCG00000004704	1.8213	2.4384e-12
ENSSSCG00000004705	-1.2924	1.1728e-07
ENSSSCG00000004708	-1.0631	0.00066935
ENSSSCG00000004713	-	0.00097726
ENSSSCG00000004716	1.0523	0.019467
ENSSSCG00000004720	-1.1409	1.319e-05
ENSSSCG00000004725	1.5865	4.0728e-05
ENSSSCG00000004728	2.6305	1.6886e-08
ENSSSCG00000004729	2.0424	3.2481e-05
ENSSSCG00000004735	-1.5077	1.5144e-06
ENSSSCG00000004746	-5.1698	1.0199e-20
ENSSSCG00000004748	1.6792	2.8864e-09
ENSSSCG00000004751	1.3245	2.247e-05
ENSSSCG00000004764	1.4349	1.4684e-07
ENSSSCG00000004766	-1.4712	3.1364e-05
ENSSSCG00000004769	-4.3201	3.6226e-10
ENSSSCG00000004771	-1.6273	4.4595e-09
ENSSSCG00000004779	2.1354	0.00052553
ENSSSCG00000004782	-4.8526	5.187e-26
ENSSSCG00000004785	1.0049	0.003962
ENSSSCG00000004789	-1.2968	4.1516e-08
ENSSSCG00000004791	-2.3063	7.7032e-10
ENSSSCG00000004793	-1.2948	1.1513e-06
ENSSSCG00000004803	-7.5628	3.3337e-155
ENSSSCG00000004805	-	4.1348e-11
ENSSSCG00000004806	-2.8571	3.6699e-23
ENSSSCG00000004807	-3.4193	0.0003555
ENSSSCG00000004808	-4.2793	6.6025e-10
ENSSSCG00000004812	-1.1826	2.1917e-06
ENSSSCG00000004814	1.9274	2.5935e-12
ENSSSCG00000004820	1.1349	5.0657e-05
ENSSSCG00000004825	-1.9189	4.6442e-14
ENSSSCG00000004830	-1.1096	8.6177e-05
ENSSSCG00000004834	-2.3423	5.9226e-22
ENSSSCG00000004835	-3.7855	8.8203e-26
ENSSSCG00000004840	1.8194	0.019015
ENSSSCG00000004845	1.2322	0.00017257
ENSSSCG00000004846	2.1378	3.5236e-15
ENSSSCG00000004849	-4.0678	0.0092637
ENSSSCG00000004850	-3.8672	0.020382
ENSSSCG00000004856	1.8289	0.0099552
ENSSSCG00000004862	1.603	5.92e-11
ENSSSCG00000004871	-3.1634	0.010813
ENSSSCG00000004885	-2.0983	0.00014186
ENSSSCG00000004886	-3.8598	3.1316e-08
ENSSSCG00000004889	3.2148	0.024128
ENSSSCG00000004898	1.5024	0.0040702
ENSSSCG00000004907	-1.1111	0.023053
ENSSSCG00000004911	2.7718	0.027966
ENSSSCG00000004918	1.6984	1.527e-12
ENSSSCG00000004927	1.1275	6.2505e-06
ENSSSCG00000004931	-1.9776	1.7819e-16
ENSSSCG00000004932	-1.919	0.0002311
ENSSSCG00000004937	-1.8187	0.04324
ENSSSCG00000004951	1.1701	2.4068e-06
ENSSSCG00000004954	1.4632	0.0023319
ENSSSCG00000004966	1.2133	0.02949
ENSSSCG00000004969	-2.903	1.1757e-25
ENSSSCG00000004970	1.3824	0.00014692
ENSSSCG00000004976	-2.613	0.0076418
ENSSSCG00000004979	-1.6674	1.7135e-10
ENSSSCG00000004980	-1.804	5.2542e-11
ENSSSCG00000004990	-2.7127	3.2223e-08
ENSSSCG00000004998	1.5579	5.2744e-06
ENSSSCG00000005000	-1.6491	1.0105e-05
ENSSSCG00000005002	-1.7178	0.0029038
ENSSSCG00000005008	-3.1313	2.6649e-12
ENSSSCG00000005016	1.6227	6.7655e-11
ENSSSCG00000005021	1.1228	0.0037857
ENSSSCG00000005024	2.0958	3.5174e-11
ENSSSCG00000005027	-1.468	3.1383e-10
ENSSSCG00000005030	-1.4097	2.8113e-09
ENSSSCG00000005031	4.9138	7.3952e-10
ENSSSCG00000005039	1.0177	0.00017169
ENSSSCG00000005047	-1.2229	0.00068729
ENSSSCG00000005052	-2.1187	3.6543e-13
ENSSSCG00000005055	1.5263	1.0458e-07
ENSSSCG00000005056	-4.0384	2.2884e-34
ENSSSCG00000005071	-3.0838	6.6271e-26
ENSSSCG00000005072	1.994	1.6244e-16
ENSSSCG00000005076	-2.0074	7.0219e-07
ENSSSCG00000005081	-	2.1239e-08
ENSSSCG00000005084	1.3876	2.0289e-06
ENSSSCG00000005092	-1.1648	0.00024372
ENSSSCG00000005094	-1.3308	0.00011167
ENSSSCG00000005106	1.585	0.0034679
ENSSSCG00000005122	1.2812	0.0015436
ENSSSCG00000005126	1.4873	3.6201e-08
ENSSSCG00000005128	-1.3506	0.00048615
ENSSSCG00000005132	2.825	0.0051303
ENSSSCG00000005177	-1.9597	6.8919e-05
ENSSSCG00000005178	-2.26	4.2895e-15
ENSSSCG00000005183	-1.5587	5.1338e-10
ENSSSCG00000005186	1.48	0.0020961
ENSSSCG00000005190	-1.4679	3.5013e-09
ENSSSCG00000005194	-3.9566	8.9613e-51
ENSSSCG00000005195	-3.947	1.9211e-45
ENSSSCG00000005212	1.5829	4.0137e-06
ENSSSCG00000005216	-3.3528	4.9196e-05
ENSSSCG00000005219	2.1421	0.0029184
ENSSSCG00000005229	2.1055	3.0733e-19
ENSSSCG00000005233	-2.0917	3.6322e-13
ENSSSCG00000005234	1.4195	0.0026495
ENSSSCG00000005235	1.4709	0.00089921
ENSSSCG00000005241	1.9004	1.6224e-12
ENSSSCG00000005243	-1.0927	3.1974e-06
ENSSSCG00000005264	2.6097	7.4895e-28
ENSSSCG00000005267	1.0853	0.0091658
ENSSSCG00000005271	1.1852	5.2399e-06
ENSSSCG00000005277	-1.2213	0.00032726
ENSSSCG00000005286	-1.1687	0.00032901
ENSSSCG00000005288	1.8812	2.9299e-07
ENSSSCG00000005292	-2.1367	0.0017449
ENSSSCG00000005296	-3.3405	7.7031e-14
ENSSSCG00000005297	2.3516	4.8994e-05
ENSSSCG00000005300	1.1593	1.3604e-06
ENSSSCG00000005310	1.4328	6.7982e-09
ENSSSCG00000005313	1.0958	0.00060784
ENSSSCG00000005314	-3.0537	1.3444e-14
ENSSSCG00000005315	1.5742	4.485e-07
ENSSSCG00000005316	1.541	0.00053849
ENSSSCG00000005323	1.0024	0.00026609
ENSSSCG00000005324	-1.5431	0.012762
ENSSSCG00000005338	-2.0426	2.071e-16
ENSSSCG00000005339	-1.8749	1.3324e-15
ENSSSCG00000005344	-4.5749	4.7703e-21
ENSSSCG00000005349	1.447	1.6497e-09
ENSSSCG00000005352	-4.0733	2.5904e-07
ENSSSCG00000005354	-1.0916	0.0203
ENSSSCG00000005358	-1.2853	7.1717e-05
ENSSSCG00000005364	1.5639	0.00017985
ENSSSCG00000005370	1.0751	0.00041372
ENSSSCG00000005371	-1.9489	6.5831e-06
ENSSSCG00000005384	-1.072	6.7052e-05
ENSSSCG00000005390	-1.3729	1.4044e-05
ENSSSCG00000005391	-4.1276	2.1261e-20
ENSSSCG00000005393	-3.0675	0.0015957
ENSSSCG00000005398	-3.6061	0.016197
ENSSSCG00000005400	-1.9518	0.0020605
ENSSSCG00000005403	-1.6381	9.8812e-08
ENSSSCG00000005404	-1.5955	6.7876e-05
ENSSSCG00000005424	1.1494	0.040446
ENSSSCG00000005429	1.7967	0.00085035
ENSSSCG00000005431	-1.171	1.3602e-05
ENSSSCG00000005442	1.0053	0.0088544
ENSSSCG00000005443	1.8777	1.0603e-12
ENSSSCG00000005444	1.3428	5.8916e-08
ENSSSCG00000005450	-3.9661	5.2351e-41
ENSSSCG00000005452	4.2877	0.015738
ENSSSCG00000005457	-1.7113	3.2923e-10
ENSSSCG00000005459	1.8251	1.5409e-11
ENSSSCG00000005462	1.4209	5.2657e-09
ENSSSCG00000005465	3.3622	0.0048756
ENSSSCG00000005469	-1.7024	2.4067e-05
ENSSSCG00000005471	-1.3733	4.1241e-05
ENSSSCG00000005475	-1.3509	0.0012672
ENSSSCG00000005480	3.0075	5.7756e-22
ENSSSCG00000005481	2.0285	8.8629e-17
ENSSSCG00000005484	-1.2199	1.7148e-05
ENSSSCG00000005486	-2.5917	0.00026226
ENSSSCG00000005487	-2.6984	3.6766e-25
ENSSSCG00000005494	-3.2673	1.8828e-39
ENSSSCG00000005503	1.4137	0.043717
ENSSSCG00000005506	-1.4963	6.0212e-08
ENSSSCG00000005510	-2.0194	6.6741e-09
ENSSSCG00000005512	-2.1623	0.025531
ENSSSCG00000005528	1.5773	1.8284e-05
ENSSSCG00000005582	1.6931	1.8629e-06
ENSSSCG00000005587	-1.3391	1.5945e-07
ENSSSCG00000005593	-2.4087	6.4925e-24
ENSSSCG00000005600	1.5448	8.6159e-11
ENSSSCG00000005604	1.1744	3.8127e-06
ENSSSCG00000005608	-1.0849	0.00050821
ENSSSCG00000005609	-3.1654	9.0782e-07
ENSSSCG00000005617	-1.1223	0.0001587
ENSSSCG00000005618	-1.9251	0.0019443
ENSSSCG00000005623	1.3822	2.3736e-08
ENSSSCG00000005627	4.6218	8.5406e-20
ENSSSCG00000005631	-1.5357	1.5842e-08
ENSSSCG00000005636	3.5643	0.036865
ENSSSCG00000005638	3.6758	9.958e-16
ENSSSCG00000005645	1.2151	1.153e-05
ENSSSCG00000005651	-1.3868	5.2678e-07
ENSSSCG00000005654	-1.6399	7.4957e-13
ENSSSCG00000005655	-1.4877	2.7957e-08
ENSSSCG00000005659	1.0479	1.5877e-05
ENSSSCG00000005661	1.5034	0.00065788
ENSSSCG00000005663	2.397	2.9161e-11
ENSSSCG00000005671	3.5154	1.1049e-41
ENSSSCG00000005678	1.2904	1.0112e-05
ENSSSCG00000005698	-2.7271	5.0831e-17
ENSSSCG00000005699	1.8372	3.7177e-10
ENSSSCG00000005701	2.2897	2.8201e-06
ENSSSCG00000005706	-1.1938	4.5728e-07
ENSSSCG00000005707	-3.9451	0.0032162
ENSSSCG00000005710	-2.8781	0.00025863
ENSSSCG00000005713	3.3544	4.741e-07
ENSSSCG00000005715	-1.3823	6.4484e-09
ENSSSCG00000005719	1.3938	1.9117e-09
ENSSSCG00000005723	-1.2552	0.023027
ENSSSCG00000005743	-1.3701	1.7738e-08
ENSSSCG00000005749	-1.5344	2.3253e-10
ENSSSCG00000005750	-3.1911	1.2773e-36
ENSSSCG00000005751	-2.9824	2.281e-36
ENSSSCG00000005762	4.0121	1.0878e-08
ENSSSCG00000005774	-1.0127	0.00037986
ENSSSCG00000005776	4.2914	2.2884e-34
ENSSSCG00000005777	1.1556	6.279e-06
ENSSSCG00000005780	-3.5512	4.9776e-11
ENSSSCG00000005781	2.4982	0.0014668
ENSSSCG00000005782	1.8016	9.3539e-12
ENSSSCG00000005826	1.8171	2.508e-11
ENSSSCG00000005829	1.1835	8.3925e-06
ENSSSCG00000005832	-1.322	1.0944e-06
ENSSSCG00000005833	1.6155	4.6532e-12
ENSSSCG00000005839	1.3174	5.9436e-08
ENSSSCG00000005842	1.206	1.1078e-05
ENSSSCG00000005858	3.5784	1.6187e-11
ENSSSCG00000005860	1.3656	2.3473e-05
ENSSSCG00000005894	-1.8623	1.6199e-11
ENSSSCG00000005900	3.1795	2.4921e-35
ENSSSCG00000005905	2.2092	0.00047773
ENSSSCG00000005911	1.9558	1.4305e-12
ENSSSCG00000005915	1.9408	2.4577e-16
ENSSSCG00000005917	1.7532	2.2672e-13
ENSSSCG00000005923	-	0.0036604
ENSSSCG00000005938	-3.2367	9.4067e-12
ENSSSCG00000005946	-5.3237	1.8754e-15
ENSSSCG00000005970	-2.286	2.0819e-18
ENSSSCG00000005971	-1.4655	7.524e-06
ENSSSCG00000005975	-1.2222	8.0798e-06
ENSSSCG00000005976	2.864	1.579e-07
ENSSSCG00000005981	2.0287	0.000216
ENSSSCG00000005982	-1.7162	4.7565e-11
ENSSSCG00000005983	-2.9082	8.5829e-27
ENSSSCG00000005992	-3.1201	4.4882e-28
ENSSSCG00000005994	1.0225	4.0692e-05
ENSSSCG00000005995	-3.1603	8.8501e-14
ENSSSCG00000005998	3.0544	6.7396e-21
ENSSSCG00000005999	-2.4704	3.6107e-09
ENSSSCG00000006001	-1.8479	2.158e-13
ENSSSCG00000006002	-3.3505	5.587e-42
ENSSSCG00000006003	2.1027	2.2979e-07
ENSSSCG00000006009	-1.1162	1.2621e-05
ENSSSCG00000006011	-6.5287	5.1996e-28
ENSSSCG00000006013	-3.0375	0.019416
ENSSSCG00000006021	-3.0677	0.0016538
ENSSSCG00000006023	3.1178	7.4327e-05
ENSSSCG00000006034	-7.3733	1.0886e-26
ENSSSCG00000006036	3.8922	0.0041348
ENSSSCG00000006051	-3.7753	5.2351e-41
ENSSSCG00000006058	2.7347	8.5065e-25
ENSSSCG00000006059	-1.9746	1.4084e-15
ENSSSCG00000006061	1.1848	5.5992e-07
ENSSSCG00000006062	-1.2011	3.2172e-07
ENSSSCG00000006068	-2.727	0.036534
ENSSSCG00000006070	2.153	2.3245e-06
ENSSSCG00000006071	-1.1139	1.3461e-05
ENSSSCG00000006078	-1.1523	0.037977
ENSSSCG00000006082	-2.3834	1.2772e-22
ENSSSCG00000006084	1.1681	1.9216e-06
ENSSSCG00000006088	-1.4162	7.6445e-09
ENSSSCG00000006089	2.2233	7.8721e-20
ENSSSCG00000006093	1.7903	2.5338e-10
ENSSSCG00000006095	-1.6307	0.00015295
ENSSSCG00000006105	-1.5386	1.5028e-09
ENSSSCG00000006106	-3.7907	0.00074829
ENSSSCG00000006107	1.5289	3.127e-05
ENSSSCG00000006108	-1.7868	2.4408e-07
ENSSSCG00000006109	-1.1508	0.00011054
ENSSSCG00000006114	1.057	0.0483
ENSSSCG00000006115	-1.1368	3.4337e-05
ENSSSCG00000006121	-2.9428	2.6771e-05
ENSSSCG00000006132	-2.946	2.0987e-26
ENSSSCG00000006137	3.6163	9.7268e-50
ENSSSCG00000006141	3.5772	6.8859e-31
ENSSSCG00000006143	1.5741	0.0010833
ENSSSCG00000006145	-3.3204	2.2977e-11
ENSSSCG00000006146	-2.512	2.2598e-13
ENSSSCG00000006149	-4.9316	0.0061339
ENSSSCG00000006153	1.9605	0.024175
ENSSSCG00000006154	-1.7834	8.637e-08
ENSSSCG00000006155	-1.0104	2.3427e-05
ENSSSCG00000006158	1.2847	9.5719e-06
ENSSSCG00000006160	-3.7381	8.0397e-07
ENSSSCG00000006162	-1.458	3.6229e-07
ENSSSCG00000006165	1.4249	2.7808e-06
ENSSSCG00000006166	1.8073	7.892e-14
ENSSSCG00000006171	-2.4204	6.3256e-17
ENSSSCG00000006172	-1.712	4.2122e-12
ENSSSCG00000006174	2.463	6.4357e-08
ENSSSCG00000006176	1.9664	3.3479e-16
ENSSSCG00000006179	1.8737	1.7042e-13
ENSSSCG00000006183	2.1698	6.6579e-08
ENSSSCG00000006187	-3.7433	1.1813e-46
ENSSSCG00000006192	2.0305	9.1252e-15
ENSSSCG00000006196	1.7599	3.5191e-05
ENSSSCG00000006197	-1.1138	2.1385e-05
ENSSSCG00000006203	1.569	9.7e-09
ENSSSCG00000006206	1.1977	0.0034329
ENSSSCG00000006209	1.2575	0.0061617
ENSSSCG00000006213	4.0768	9.2831e-26
ENSSSCG00000006214	1.0663	0.0043819
ENSSSCG00000006216	-1.1074	7.7936e-06
ENSSSCG00000006227	-1.045	0.00041211
ENSSSCG00000006235	-4.1925	6.3884e-29
ENSSSCG00000006238	-3.3847	8.8293e-12
ENSSSCG00000006240	-2.9868	1.1648e-19
ENSSSCG00000006245	9.3555	5.1844e-21
ENSSSCG00000006246	1.3197	8.0397e-07
ENSSSCG00000006247	-3.6946	1.6436e-13
ENSSSCG00000006262	-4.0668	0.0089074
ENSSSCG00000006267	2.6883	3.1505e-23
ENSSSCG00000006273	-3.4191	5.4826e-36
ENSSSCG00000006281	4.7951	1.4447e-10
ENSSSCG00000006284	-1.15	0.00090086
ENSSSCG00000006289	2.7726	2.0823e-10
ENSSSCG00000006294	-1.5327	0.00034104
ENSSSCG00000006296	2.943	0.00062233
ENSSSCG00000006297	-1.1762	4.0014e-07
ENSSSCG00000006298	4.9888	0.0070965
ENSSSCG00000006302	-1.9529	4.2513e-07
ENSSSCG00000006303	3.0826	9.7492e-10
ENSSSCG00000006304	2.4805	4.7874e-09
ENSSSCG00000006307	1.142	2.1628e-06
ENSSSCG00000006308	1.6724	4.9898e-11
ENSSSCG00000006309	2.9123	2.1574e-07
ENSSSCG00000006311	1.1203	0.00024323
ENSSSCG00000006325	1.5728	6.659e-09
ENSSSCG00000006328	2.2462	0.00034809
ENSSSCG00000006333	-2.614	3.746e-15
ENSSSCG00000006334	1.5621	1.6672e-09
ENSSSCG00000006338	-1.2096	1.6146e-06
ENSSSCG00000006342	1.7857	2.2297e-09
ENSSSCG00000006345	-1.5265	3.2131e-10
ENSSSCG00000006350	6.5553	3.571e-17
ENSSSCG00000006357	1.9142	1.0614e-06
ENSSSCG00000006358	2.1379	2.6467e-09
ENSSSCG00000006364	1.6484	0.0016635
ENSSSCG00000006365	1.8077	2.9721e-13
ENSSSCG00000006372	2.0025	0.012762
ENSSSCG00000006374	3.9272	0.0002708
ENSSSCG00000006375	1.6531	0.0049166
ENSSSCG00000006378	3.5746	2.5288e-08
ENSSSCG00000006382	4.1307	0.00018978
ENSSSCG00000006383	-2.2165	1.4336e-08
ENSSSCG00000006384	-2.6389	0.049366
ENSSSCG00000006388	2.1793	4.2226e-20
ENSSSCG00000006390	5.2579	6.5106e-25
ENSSSCG00000006391	4.1765	6.4164e-17
ENSSSCG00000006396	-2.1746	0.0061935
ENSSSCG00000006398	2.0972	0.0032654
ENSSSCG00000006413	2.9863	0.0048013
ENSSSCG00000006415	1.6024	0.0016842
ENSSSCG00000006416	5.1432	0.00073486
ENSSSCG00000006423	3.7571	0.011419
ENSSSCG00000006453	-1.676	1.2442e-10
ENSSSCG00000006455	2.8692	4.3726e-09
ENSSSCG00000006468	1.2321	1.9504e-07
ENSSSCG00000006469	1.1481	5.5272e-06
ENSSSCG00000006472	-4.5033	2.9708e-55
ENSSSCG00000006474	-5.0891	3.5623e-86
ENSSSCG00000006475	-3.1975	1.5182e-24
ENSSSCG00000006480	2.0935	6.1724e-18
ENSSSCG00000006482	1.0845	4.7429e-06
ENSSSCG00000006490	1.3603	1.4687e-08
ENSSSCG00000006491	1.8085	8.7934e-10
ENSSSCG00000006492	-1.7381	0.00081997
ENSSSCG00000006494	1.0994	0.00010074
ENSSSCG00000006495	2.323	3.3869e-06
ENSSSCG00000006497	-5.5705	3.1653e-18
ENSSSCG00000006499	1.012	0.00015465
ENSSSCG00000006502	-1.1217	5.5052e-06
ENSSSCG00000006507	1.0088	0.001562
ENSSSCG00000006520	1.0876	7.6157e-06
ENSSSCG00000006524	-2.9233	1.9713e-33
ENSSSCG00000006525	-5.6188	0.00010641
ENSSSCG00000006531	-2.0826	0.01817
ENSSSCG00000006533	1.2006	0.0015393
ENSSSCG00000006535	1.0539	0.00011962
ENSSSCG00000006538	1.4451	5.4209e-08
ENSSSCG00000006539	-1.0561	1.8681e-05
ENSSSCG00000006549	1.9864	4.711e-05
ENSSSCG00000006556	1.8623	0.011704
ENSSSCG00000006559	2.3937	8.2797e-17
ENSSSCG00000006560	1.3845	0.0026037
ENSSSCG00000006568	1.7834	1.1078e-05
ENSSSCG00000006578	3.1141	0.00085939
ENSSSCG00000006581	1.5241	4.6637e-06
ENSSSCG00000006592	-	2.9282e-37
ENSSSCG00000006610	-1.5102	2.187e-05
ENSSSCG00000006620	-1.1062	0.013311
ENSSSCG00000006623	1.2173	4.3194e-07
ENSSSCG00000006624	1.443	0.00046023
ENSSSCG00000006628	1.4598	2.6122e-09
ENSSSCG00000006630	1.122	0.0073781
ENSSSCG00000006631	5.6076	4.6178e-29
ENSSSCG00000006635	1.6925	0.00010088
ENSSSCG00000006648	1.524	0.012187
ENSSSCG00000006651	-1.4215	7.5208e-09
ENSSSCG00000006652	1.9294	1.4919e-06
ENSSSCG00000006655	2.9635	2.1219e-07
ENSSSCG00000006680	2.0357	6.2203e-18
ENSSSCG00000006681	1.9979	0.0038307
ENSSSCG00000006692	2.8328	0.015984
ENSSSCG00000006703	3.3952	7.5852e-24
ENSSSCG00000006705	1.4495	0.0044513
ENSSSCG00000006707	1.4768	7.9315e-06
ENSSSCG00000006717	-2.7992	7.7948e-23
ENSSSCG00000006719	-4.3307	1.6577e-05
ENSSSCG00000006720	-3.5928	6.9338e-15
ENSSSCG00000006729	2.1679	2.061e-06
ENSSSCG00000006732	1.228	1.9427e-06
ENSSSCG00000006733	-1.4532	0.0002607
ENSSSCG00000006735	-1.1615	3.6713e-06
ENSSSCG00000006736	5.734	1.1877e-08
ENSSSCG00000006737	-2.1627	9.6634e-20
ENSSSCG00000006743	-1.8431	2.793e-08
ENSSSCG00000006745	-4.2603	5.0646e-62
ENSSSCG00000006748	-5.2718	5.9427e-46
ENSSSCG00000006750	-4.9775	0.00016273
ENSSSCG00000006752	1.8664	2.4191e-05
ENSSSCG00000006753	-1.5598	1.0646e-10
ENSSSCG00000006754	3.1435	7.5593e-09
ENSSSCG00000006755	-1.8215	0.0046622
ENSSSCG00000006756	1.2747	9.4382e-07
ENSSSCG00000006758	-	0.018198
ENSSSCG00000006759	-1.9679	3.0595e-16
ENSSSCG00000006761	-1.1214	0.0045959
ENSSSCG00000006763	-1.012	0.04487
ENSSSCG00000006766	1.2558	2.877e-05
ENSSSCG00000006767	-1.3566	2.2076e-08
ENSSSCG00000006774	6.4755	2.2884e-34
ENSSSCG00000006780	-1.2886	0.000364
ENSSSCG00000006789	1.7297	2.0042e-05
ENSSSCG00000006790	1.0173	0.00076143
ENSSSCG00000006800	1.623	0.04101
ENSSSCG00000006806	1.7026	0.00118
ENSSSCG00000006807	1.0958	2.2143e-05
ENSSSCG00000006810	1.9311	0.0013272
ENSSSCG00000006816	1.0297	0.00018967
ENSSSCG00000006820	-2.8879	0.018556
ENSSSCG00000006821	-5.2092	5.3341e-35
ENSSSCG00000006822	1.02	0.012762
ENSSSCG00000006823	-3.2902	0.0023332
ENSSSCG00000006824	-1.437	8.1032e-09
ENSSSCG00000006826	1.5236	1.1372e-09
ENSSSCG00000006829	1.8212	5.7776e-10
ENSSSCG00000006830	1.075	3.0933e-05
ENSSSCG00000006832	-3.6643	2.1858e-15
ENSSSCG00000006835	2.0674	1.0934e-17
ENSSSCG00000006848	-1.3167	1.7428e-07
ENSSSCG00000006857	-5.9021	4.3971e-108
ENSSSCG00000006858	-1.4702	0.010478
ENSSSCG00000006864	1.3842	0.00019722
ENSSSCG00000006867	2.4413	3.7102e-10
ENSSSCG00000006872	1.401	9.0003e-07
ENSSSCG00000006875	-5.0677	4.6377e-16
ENSSSCG00000006879	-1.2006	0.0030009
ENSSSCG00000006880	-1.6088	1.4393e-05
ENSSSCG00000006885	-1.0502	0.0012136
ENSSSCG00000006887	-2.2292	9.124e-22
ENSSSCG00000006888	-4.333	0.0063981
ENSSSCG00000006891	2.7024	7.2453e-24
ENSSSCG00000006894	-1.3997	9.9286e-09
ENSSSCG00000006896	1.4683	5.9291e-08
ENSSSCG00000006897	-1.159	0.0076209
ENSSSCG00000006900	1.832	0.02873
ENSSSCG00000006912	-1.4765	0.00015013
ENSSSCG00000006919	4.8502	3.4772e-26
ENSSSCG00000006925	2.1777	3.2275e-19
ENSSSCG00000006930	1.0613	6.9995e-05
ENSSSCG00000006932	-4.6279	0.010449
ENSSSCG00000006933	-3.7913	4.843e-07
ENSSSCG00000006936	-1.0792	0.00048813
ENSSSCG00000006941	-3.7125	6.2125e-33
ENSSSCG00000006954	1.6154	5.3005e-09
ENSSSCG00000006957	-3.5254	0.022487
ENSSSCG00000006970	-1.2362	4.6263e-05
ENSSSCG00000006972	-2.2175	0.0061997
ENSSSCG00000006985	2.0883	0.035056
ENSSSCG00000006987	3.8927	6.6501e-10
ENSSSCG00000006989	2.1608	1.9297e-17
ENSSSCG00000006992	-1.2168	0.0011389
ENSSSCG00000007000	-2.1286	1.1343e-16
ENSSSCG00000007005	-1.4273	4.3762e-08
ENSSSCG00000007009	-2.779	0.028657
ENSSSCG00000007017	7.4805	1.3923e-44
ENSSSCG00000007019	1.0035	7.2763e-05
ENSSSCG00000007022	4.2624	9.1e-20
ENSSSCG00000007026	2.026	1.071e-15
ENSSSCG00000007032	3.1082	5.4671e-05
ENSSSCG00000007039	1.2335	1.7919e-07
ENSSSCG00000007047	-1.3748	0.0002457
ENSSSCG00000007049	4.0923	4.9016e-05
ENSSSCG00000007052	-1.5548	0.00015057
ENSSSCG00000007061	-2.727	0.03655
ENSSSCG00000007063	4.4504	0.0030187
ENSSSCG00000007064	1.4545	0.018114
ENSSSCG00000007079	-2.1587	1.2914e-11
ENSSSCG00000007082	-2.0655	8.3803e-11
ENSSSCG00000007084	-3.7832	0.0077231
ENSSSCG00000007085	-1.1918	4.5332e-07
ENSSSCG00000007112	-2.0439	0.00018243
ENSSSCG00000007115	1.1321	0.0028003
ENSSSCG00000007136	-2.1244	1.7726e-05
ENSSSCG00000007140	-1.1745	0.00014977
ENSSSCG00000007143	1.4069	4.1831e-09
ENSSSCG00000007149	-1.4816	0.00072162
ENSSSCG00000007151	-1.676	3.0997e-11
ENSSSCG00000007160	2.3548	6.5746e-14
ENSSSCG00000007165	1.1579	1.6352e-06
ENSSSCG00000007171	-2.187	3.1542e-12
ENSSSCG00000007173	2.6322	1.8823e-07
ENSSSCG00000007200	-2.4054	5.3248e-14
ENSSSCG00000007202	1.5053	0.022366
ENSSSCG00000007208	1.9202	0.00025286
ENSSSCG00000007211	-2.4503	1.9872e-17
ENSSSCG00000007212	-3.6981	7.608e-06
ENSSSCG00000007226	-3.1761	0.00016603
ENSSSCG00000007229	1.2165	0.0048105
ENSSSCG00000007231	4.0577	1.3452e-11
ENSSSCG00000007235	-1.5739	6.7251e-09
ENSSSCG00000007248	-1.0038	0.00011276
ENSSSCG00000007249	-2.1769	4.0937e-16
ENSSSCG00000007252	-2.5522	1.0126e-12
ENSSSCG00000007253	-1.0228	8.6681e-06
ENSSSCG00000007265	3.1458	2.4694e-39
ENSSSCG00000007268	-3.3705	1.2001e-28
ENSSSCG00000007272	1.2024	1.7848e-06
ENSSSCG00000007278	1.8777	4.0846e-14
ENSSSCG00000007281	1.8381	2.5506e-09
ENSSSCG00000007286	2.7868	5.1746e-30
ENSSSCG00000007307	2.4616	9.9322e-21
ENSSSCG00000007308	1.7454	2.2853e-12
ENSSSCG00000007324	-1.9359	6.2868e-14
ENSSSCG00000007334	-1.6415	4.9368e-09
ENSSSCG00000007336	-3.0074	9.7209e-31
ENSSSCG00000007346	5.962	9.5101e-09
ENSSSCG00000007351	-2.7577	8.2647e-09
ENSSSCG00000007357	1.9775	2.5005e-13
ENSSSCG00000007358	-1.715	6.0185e-11
ENSSSCG00000007360	-1.1466	6.6141e-06
ENSSSCG00000007366	-3.5434	2.1117e-37
ENSSSCG00000007369	1.0443	0.00039789
ENSSSCG00000007372	1.851	1.3959e-11
ENSSSCG00000007383	-1.0041	0.0019473
ENSSSCG00000007395	1.6332	5.7289e-11
ENSSSCG00000007423	-3.5827	1.7875e-28
ENSSSCG00000007424	2.8069	2.4191e-05
ENSSSCG00000007428	-1.4324	0.0066326
ENSSSCG00000007431	1.0892	3.3959e-05
ENSSSCG00000007439	-3.6258	2.6494e-10
ENSSSCG00000007440	2.0399	1.1999e-05
ENSSSCG00000007451	-2.8139	2.0639e-15
ENSSSCG00000007453	-1.8491	0.0051459
ENSSSCG00000007461	-	0.00077899
ENSSSCG00000007462	2.4663	5.1806e-10
ENSSSCG00000007472	-3.1885	1.6576e-17
ENSSSCG00000007476	-	1.1562e-08
ENSSSCG00000007482	-1.4436	8.4114e-09
ENSSSCG00000007487	1.6202	2.4215e-10
ENSSSCG00000007488	1.0423	0.00014437
ENSSSCG00000007492	1.938	3.7576e-12
ENSSSCG00000007493	-1.6532	4.4227e-06
ENSSSCG00000007498	-5.0245	0.0040269
ENSSSCG00000007504	3.7552	1.8634e-40
ENSSSCG00000007524	1.4207	1.4892e-05
ENSSSCG00000007527	-6.054	1.7676e-41
ENSSSCG00000007528	-2.8114	5.2507e-13
ENSSSCG00000007529	1.6832	2.8139e-06
ENSSSCG00000007530	2.3352	0.002834
ENSSSCG00000007539	-5.2056	0.0015871
ENSSSCG00000007542	-2.3552	5.3517e-15
ENSSSCG00000007545	1.2955	8.6134e-08
ENSSSCG00000007547	-1.3011	0.0020495
ENSSSCG00000007549	-3.6461	0.0094703
ENSSSCG00000007551	1.2507	0.00039933
ENSSSCG00000007560	6.1475	3.2409e-16
ENSSSCG00000007564	-2.9544	2.5196e-05
ENSSSCG00000007565	-2.4949	4.5898e-24
ENSSSCG00000007569	-3.3262	1.0619e-19
ENSSSCG00000007574	-1.301	5.8112e-05
ENSSSCG00000007578	-	0.035279
ENSSSCG00000007586	-2.4404	3.5147e-23
ENSSSCG00000007589	1.7635	0.02719
ENSSSCG00000007599	1.0247	6.2359e-05
ENSSSCG00000007603	-2.0428	1.9509e-06
ENSSSCG00000007607	-2.8812	0.017875
ENSSSCG00000007648	-1.7468	5.1383e-09
ENSSSCG00000007649	-3.2398	8.3871e-12
ENSSSCG00000007656	3.7104	0.00016753
ENSSSCG00000007675	-1.268	2.8614e-07
ENSSSCG00000007678	-4.0272	0.0010768
ENSSSCG00000007683	1.1089	6.2756e-06
ENSSSCG00000007688	1.6001	0.0009346
ENSSSCG00000007692	1.856	7.1594e-15
ENSSSCG00000007700	-1.2192	3.2037e-07
ENSSSCG00000007707	-1.6636	4.3628e-05
ENSSSCG00000007708	1.3012	8.2756e-07
ENSSSCG00000007710	4.9874	6.0855e-52
ENSSSCG00000007717	2.7469	0.0045929
ENSSSCG00000007720	-2.3089	7.1689e-16
ENSSSCG00000007727	-1.4182	6.659e-09
ENSSSCG00000007732	1.5224	3.1401e-10
ENSSSCG00000007738	2.529	4.0402e-21
ENSSSCG00000007743	1.8763	2.931e-15
ENSSSCG00000007744	2.8182	2.2847e-30
ENSSSCG00000007745	1.9054	4.1796e-07
ENSSSCG00000007754	2.373	0.0074041
ENSSSCG00000007755	2.6388	2.6461e-06
ENSSSCG00000007757	1.8922	3.2041e-16
ENSSSCG00000007760	-1.4023	0.00049049
ENSSSCG00000007763	1.8955	7.5788e-15
ENSSSCG00000007772	-1.9648	0.0080937
ENSSSCG00000007774	2.07	0.0092395
ENSSSCG00000007793	-	0.00064389
ENSSSCG00000007799	2.0632	7.3973e-05
ENSSSCG00000007805	4.9661	1.4826e-13
ENSSSCG00000007814	-1.052	0.031577
ENSSSCG00000007816	-2.2555	3.3972e-05
ENSSSCG00000007817	1.0245	0.028987
ENSSSCG00000007818	1.2979	4.2034e-06
ENSSSCG00000007823	-3.6844	0.00014725
ENSSSCG00000007826	1.7487	2.0595e-12
ENSSSCG00000007837	-2.6869	0.0031724
ENSSSCG00000007839	1.4596	0.003603
ENSSSCG00000007843	2.6793	6.2902e-05
ENSSSCG00000007845	1.7338	0.0052778
ENSSSCG00000007849	-2.008	4.2141e-12
ENSSSCG00000007853	1.2019	1.1445e-05
ENSSSCG00000007855	-1.5332	8.9431e-08
ENSSSCG00000007872	-1.0503	0.0048992
ENSSSCG00000007873	2.8324	1.5109e-15
ENSSSCG00000007874	2.9332	5.0927e-29
ENSSSCG00000007901	1.153	0.0074039
ENSSSCG00000007909	3.5097	0.025822
ENSSSCG00000007917	1.0384	0.00012766
ENSSSCG00000007927	3.4986	1.1522e-41
ENSSSCG00000007932	1.9627	3.11e-09
ENSSSCG00000007941	1.6428	2.8918e-12
ENSSSCG00000007942	1.0567	0.00031517
ENSSSCG00000007943	1.547	6.3459e-10
ENSSSCG00000007947	2.1975	5.1133e-15
ENSSSCG00000007948	1.7726	9.6326e-08
ENSSSCG00000007950	1.3859	5.1575e-06
ENSSSCG00000007953	-1.4898	0.0032795
ENSSSCG00000007956	1.9286	0.0022089
ENSSSCG00000007975	-3.0238	0.041423
ENSSSCG00000007978	-1.3058	0.000634
ENSSSCG00000007984	1.6961	2.6285e-12
ENSSSCG00000007986	-2.0517	0.00025736
ENSSSCG00000007987	1.2371	0.017328
ENSSSCG00000007991	-1.9774	1.8764e-08
ENSSSCG00000007995	4.2974	2.1103e-55
ENSSSCG00000007998	1.2017	8.6081e-06
ENSSSCG00000007999	1.845	3.001e-07
ENSSSCG00000008002	1.02	3.5579e-05
ENSSSCG00000008003	1.8239	3.1738e-11
ENSSSCG00000008006	-1.5446	0.0024357
ENSSSCG00000008008	1.6207	1.0759e-11
ENSSSCG00000008010	-1.9278	1.0516e-08
ENSSSCG00000008012	1.4939	1.529e-07
ENSSSCG00000008013	-2.0518	8.0614e-09
ENSSSCG00000008015	1.3401	1.1467e-06
ENSSSCG00000008020	-1.3056	6.7175e-07
ENSSSCG00000008042	-	0.0099103
ENSSSCG00000008046	3.2769	1.0669e-39
ENSSSCG00000008054	-3.982	1.9021e-21
ENSSSCG00000008061	1.1443	3.8818e-06
ENSSSCG00000008066	-1.2512	0.00089443
ENSSSCG00000008072	-4.1475	9.2264e-64
ENSSSCG00000008073	3.5345	1.1609e-10
ENSSSCG00000008074	-2.6468	1.0167e-27
ENSSSCG00000008089	-2.7109	1.7265e-12
ENSSSCG00000008094	1.592	1.7006e-08
ENSSSCG00000008096	1.1193	1.1658e-05
ENSSSCG00000008102	-1.1519	0.021979
ENSSSCG00000008120	1.8767	7.7414e-14
ENSSSCG00000008121	1.3108	0.019623
ENSSSCG00000008125	-2.1837	1.5829e-12
ENSSSCG00000008141	-6.5435	1.2111e-19
ENSSSCG00000008142	-2.577	3.6374e-17
ENSSSCG00000008147	-2.0733	1.5166e-12
ENSSSCG00000008153	3.1043	5.6635e-35
ENSSSCG00000008164	-1.1784	2.7509e-07
ENSSSCG00000008169	-1.7286	7.7054e-12
ENSSSCG00000008193	5.7016	6.922e-11
ENSSSCG00000008195	2.0768	2.4506e-07
ENSSSCG00000008198	1.592	2.2519e-11
ENSSSCG00000008199	1.2475	0.00012427
ENSSSCG00000008200	6.9372	1.9215e-142
ENSSSCG00000008203	4.2687	0.0018202
ENSSSCG00000008207	1.2474	3.9567e-07
ENSSSCG00000008213	4.3102	0.00064643
ENSSSCG00000008214	-3.3114	0.04558
ENSSSCG00000008216	1.352	1.2808e-08
ENSSSCG00000008217	4.4276	0.019284
ENSSSCG00000008222	1.4544	1.5479e-09
ENSSSCG00000008228	-	0.0056406
ENSSSCG00000008233	1.3304	0.022559
ENSSSCG00000008237	2.5915	2.7816e-25
ENSSSCG00000008240	1.7203	0.0045596
ENSSSCG00000008241	-1.8513	8.008e-13
ENSSSCG00000008242	1.8333	3.505e-14
ENSSSCG00000008245	-1.0885	9.7489e-06
ENSSSCG00000008247	2.0652	1.3254e-17
ENSSSCG00000008259	-3.9368	9.3033e-09
ENSSSCG00000008261	1.3278	8.419e-08
ENSSSCG00000008268	1.4914	1.2088e-09
ENSSSCG00000008281	-1.2291	5.6982e-06
ENSSSCG00000008289	-1.0803	0.006009
ENSSSCG00000008291	2.5215	4.1041e-23
ENSSSCG00000008292	-1.3741	3.8282e-06
ENSSSCG00000008297	1.0626	7.5799e-05
ENSSSCG00000008304	1.0179	0.00012024
ENSSSCG00000008307	2.9642	0.0016745
ENSSSCG00000008309	2.0558	1.2678e-17
ENSSSCG00000008311	-3.1503	2.206e-13
ENSSSCG00000008315	1.4395	7.2795e-08
ENSSSCG00000008319	-	0.0049009
ENSSSCG00000008340	-2.5867	6.6973e-28
ENSSSCG00000008357	-1.3197	2.5425e-06
ENSSSCG00000008376	1.3136	0.00018482
ENSSSCG00000008386	-1.1935	0.026741
ENSSSCG00000008387	1.1234	0.00091124
ENSSSCG00000008392	-1.828	0.039184
ENSSSCG00000008394	-2.373	0.0003419
ENSSSCG00000008397	3.6355	5.5706e-40
ENSSSCG00000008406	-1.8487	2.8875e-14
ENSSSCG00000008409	-1.5152	1.0741e-09
ENSSSCG00000008413	-5.6961	2.0151e-53
ENSSSCG00000008416	1.8995	5.796e-07
ENSSSCG00000008418	2.8887	7.1254e-06
ENSSSCG00000008421	2.551	0.048162
ENSSSCG00000008427	-3.5517	3.8094e-06
ENSSSCG00000008429	-3.9435	5.5966e-09
ENSSSCG00000008439	1.5644	1.3478e-10
ENSSSCG00000008443	1.9693	2.2312e-09
ENSSSCG00000008445	-1.6928	8.1467e-09
ENSSSCG00000008451	1.6097	0.00051149
ENSSSCG00000008456	-1.2398	0.00014658
ENSSSCG00000008464	-1.6867	0.00036061
ENSSSCG00000008467	-1.3489	9.3222e-08
ENSSSCG00000008468	1.4833	3.1903e-06
ENSSSCG00000008470	-1.037	0.00018112
ENSSSCG00000008480	1.0941	0.011419
ENSSSCG00000008487	2.3914	4.2659e-14
ENSSSCG00000008501	1.3102	2.6263e-06
ENSSSCG00000008508	1.3518	1.8487e-08
ENSSSCG00000008510	-1.1584	2.7246e-06
ENSSSCG00000008511	-2.0695	2.4007e-11
ENSSSCG00000008515	1.9867	2.1358e-16
ENSSSCG00000008516	1.3019	1.8012e-07
ENSSSCG00000008528	-1.0038	0.032149
ENSSSCG00000008533	-1.0618	0.034458
ENSSSCG00000008534	-1.5338	0.019689
ENSSSCG00000008535	1.0553	0.0038644
ENSSSCG00000008545	-1.5374	3.774e-09
ENSSSCG00000008550	1.4889	5.6033e-09
ENSSSCG00000008556	1.4869	3.0378e-08
ENSSSCG00000008557	-2.8098	4.9898e-31
ENSSSCG00000008560	-7.6961	1.1708e-88
ENSSSCG00000008561	-4.5735	8.8724e-11
ENSSSCG00000008568	-5.2182	1.0393e-34
ENSSSCG00000008569	1.6254	0.00015357
ENSSSCG00000008570	-1.7291	0.010828
ENSSSCG00000008571	1.0061	7.4252e-05
ENSSSCG00000008573	1.1937	6.0751e-07
ENSSSCG00000008578	-1.1546	3.1964e-05
ENSSSCG00000008579	-2.4743	9.5879e-08
ENSSSCG00000008581	-1.3248	5.3678e-08
ENSSSCG00000008586	-1.7965	0.0011573
ENSSSCG00000008601	-2.8734	3.5704e-25
ENSSSCG00000008604	-1.2753	5.7551e-05
ENSSSCG00000008605	2.8377	1.0312e-15
ENSSSCG00000008608	1.3404	2.816e-07
ENSSSCG00000008613	-4.4995	1.175e-14
ENSSSCG00000008614	-1.3753	1.154e-08
ENSSSCG00000008617	1.351	0.0030094
ENSSSCG00000008618	-1.4598	0.00022427
ENSSSCG00000008619	1.241	0.00016338
ENSSSCG00000008624	3.0487	5.5929e-15
ENSSSCG00000008638	-1.3653	1.0878e-08
ENSSSCG00000008646	-1.2612	0.00038437
ENSSSCG00000008648	2.1359	0.016884
ENSSSCG00000008649	-4.3764	3.1667e-46
ENSSSCG00000008676	-1.3351	1.807e-07
ENSSSCG00000008677	-2.8022	2.4783e-22
ENSSSCG00000008682	-1.4139	1.8381e-08
ENSSSCG00000008683	1.3458	0.0092968
ENSSSCG00000008684	-1.6697	0.0028909
ENSSSCG00000008686	-2.187	0.00010486
ENSSSCG00000008689	1.7532	0.00033029
ENSSSCG00000008698	-1.981	1.0345e-13
ENSSSCG00000008700	-3.5859	0.0040935
ENSSSCG00000008703	3.0049	7.6949e-06
ENSSSCG00000008706	-1.0926	0.0095484
ENSSSCG00000008707	-	0.043014
ENSSSCG00000008713	1.6865	1.9025e-12
ENSSSCG00000008716	-3.7121	2.6294e-13
ENSSSCG00000008717	-1.6526	9.3222e-08
ENSSSCG00000008718	-3.6214	6.3373e-23
ENSSSCG00000008721	2.7994	1.9631e-30
ENSSSCG00000008722	-1.6111	1.7718e-07
ENSSSCG00000008723	-1.1642	2.5156e-06
ENSSSCG00000008738	-1.6429	2.2135e-09
ENSSSCG00000008747	-2.2039	1.297e-14
ENSSSCG00000008749	-1.0934	0.00035466
ENSSSCG00000008759	1.4259	3.333e-07
ENSSSCG00000008762	-1.5995	6.0408e-10
ENSSSCG00000008765	-1.966	1.227e-13
ENSSSCG00000008768	1.5971	0.00049115
ENSSSCG00000008769	6.3195	7.0024e-06
ENSSSCG00000008770	-	0.04695
ENSSSCG00000008771	-	0.017702
ENSSSCG00000008785	-1.9671	5.2393e-16
ENSSSCG00000008787	-1.1708	0.00086053
ENSSSCG00000008789	-1.1521	2.411e-05
ENSSSCG00000008792	-1.8788	1.2056e-14
ENSSSCG00000008803	1.0088	0.00037023
ENSSSCG00000008806	1.2076	2.3215e-06
ENSSSCG00000008813	-3.1633	0.027466
ENSSSCG00000008816	-1.6287	3.3702e-06
ENSSSCG00000008821	1.4426	5.1525e-09
ENSSSCG00000008828	1.0109	6.7254e-05
ENSSSCG00000008829	-2.0198	1.8416e-08
ENSSSCG00000008832	1.5696	2.5105e-05
ENSSSCG00000008835	-2.7924	3.3584e-19
ENSSSCG00000008841	-1.354	1.8016e-08
ENSSSCG00000008842	-1.3359	3.9947e-07
ENSSSCG00000008844	-1.6355	8.4689e-12
ENSSSCG00000008847	-2.0539	1.0755e-08
ENSSSCG00000008852	-1.5793	0.0047875
ENSSSCG00000008854	-2.0508	5.7899e-16
ENSSSCG00000008857	-1.078	7.433e-05
ENSSSCG00000008860	1.038	0.00018206
ENSSSCG00000008867	-1.9393	1.6859e-11
ENSSSCG00000008874	-1.7717	1.0987e-07
ENSSSCG00000008875	-1.4778	1.2313e-05
ENSSSCG00000008877	2.0252	6.5678e-17
ENSSSCG00000008878	1.0115	8.6792e-05
ENSSSCG00000008888	1.2732	0.00015521
ENSSSCG00000008889	-	0.042129
ENSSSCG00000008899	-1.9685	3.6242e-07
ENSSSCG00000008901	-1.6837	2.8749e-10
ENSSSCG00000008903	-1.8369	3.6949e-08
ENSSSCG00000008924	-1.4441	3.0015e-07
ENSSSCG00000008939	2.7152	2.7799e-11
ENSSSCG00000008942	-2.7881	5.2196e-19
ENSSSCG00000008945	-3.1042	1.8727e-06
ENSSSCG00000008946	-3.0248	0.00050169
ENSSSCG00000008948	-1.6918	0.022032
ENSSSCG00000008952	4.978	0.046462
ENSSSCG00000008959	5.2621	6.3095e-09
ENSSSCG00000008965	5.1602	0.0026075
ENSSSCG00000008966	-2.0505	1.7716e-15
ENSSSCG00000008972	-3.7394	6.3269e-05
ENSSSCG00000008977	5.0891	0.00032311
ENSSSCG00000008981	-2.7144	0.012684
ENSSSCG00000008982	1.7904	9.5897e-06
ENSSSCG00000008984	-4.4932	7.211e-52
ENSSSCG00000008985	4.0265	1.7647e-06
ENSSSCG00000008986	-1.6829	2.1795e-12
ENSSSCG00000008988	-1.0377	6.328e-05
ENSSSCG00000008994	-6.155	4.9128e-10
ENSSSCG00000009000	-3.4411	3.2197e-22
ENSSSCG00000009004	-2.8311	3.5121e-35
ENSSSCG00000009007	-1.1567	1.9844e-05
ENSSSCG00000009009	-2.7893	7.989e-09
ENSSSCG00000009011	-1.3659	7.067e-05
ENSSSCG00000009023	-2.4274	5.66e-05
ENSSSCG00000009031	-1.0951	0.00021712
ENSSSCG00000009035	-1.0337	0.047666
ENSSSCG00000009037	-2.1266	2.5907e-11
ENSSSCG00000009051	4.8747	4.7554e-20
ENSSSCG00000009052	1.0345	9.0034e-05
ENSSSCG00000009055	-1.0014	0.029187
ENSSSCG00000009059	3.3184	6.1547e-10
ENSSSCG00000009060	-1.9981	1.254e-06
ENSSSCG00000009062	1.6925	4.8404e-05
ENSSSCG00000009063	2.7249	6.1082e-29
ENSSSCG00000009067	-4.1966	1.3958e-12
ENSSSCG00000009069	1.1602	0.0008982
ENSSSCG00000009076	-3.0806	7.2521e-21
ENSSSCG00000009080	-2.231	4.1586e-11
ENSSSCG00000009094	-2.4056	6.3468e-18
ENSSSCG00000009101	-2.4498	5.6856e-13
ENSSSCG00000009104	-1.3662	1.5667e-06
ENSSSCG00000009106	-1.2525	7.8164e-06
ENSSSCG00000009111	2.2453	5.246e-18
ENSSSCG00000009112	-1.0053	0.00011071
ENSSSCG00000009117	-5.8325	0.011288
ENSSSCG00000009120	-3.4363	1.7525e-08
ENSSSCG00000009122	-1.8837	4.4837e-06
ENSSSCG00000009125	-1.2433	1.0581e-07
ENSSSCG00000009134	2.5496	2.7832e-25
ENSSSCG00000009138	3.3844	0.00077807
ENSSSCG00000009139	1.3961	1.7956e-05
ENSSSCG00000009140	-1.117	0.00071069
ENSSSCG00000009143	-	0.017033
ENSSSCG00000009148	-3.2585	4.4038e-13
ENSSSCG00000009150	1.1731	1.3936e-06
ENSSSCG00000009152	1.6512	6.0897e-05
ENSSSCG00000009154	-1.7575	0.0074041
ENSSSCG00000009164	1.1265	5.2459e-05
ENSSSCG00000009169	2.1255	0.00030038
ENSSSCG00000009172	2.0294	1.0565e-15
ENSSSCG00000009178	-1.0052	4.4683e-05
ENSSSCG00000009179	-3.1866	6.5433e-05
ENSSSCG00000009182	-2.2339	0.014385
ENSSSCG00000009186	1.4943	1.2204e-08
ENSSSCG00000009192	1.7855	2.6309e-05
ENSSSCG00000009193	-1.5653	7.1039e-10
ENSSSCG00000009197	-2.7515	0.0035494
ENSSSCG00000009202	1.1502	0.00037116
ENSSSCG00000009206	-1.2499	0.00010857
ENSSSCG00000009211	2.1894	1.9074e-17
ENSSSCG00000009216	-3.5946	6.1267e-06
ENSSSCG00000009223	1.1255	8.907e-06
ENSSSCG00000009224	2.1256	8.1686e-05
ENSSSCG00000009228	-2.9896	1.1019e-10
ENSSSCG00000009231	-2.2945	0.0014984
ENSSSCG00000009233	-1.9573	5.5866e-16
ENSSSCG00000009238	1.0979	8.6838e-06
ENSSSCG00000009239	-1.5719	0.0024116
ENSSSCG00000009241	1.8826	7.7739e-15
ENSSSCG00000009250	-5.1622	2.9551e-06
ENSSSCG00000009253	-3.3342	0.0050865
ENSSSCG00000009259	2.4662	6.3469e-11
ENSSSCG00000009270	-1.5695	1.4893e-06
ENSSSCG00000009278	-1.5667	1.0096e-05
ENSSSCG00000009281	1.855	3.5308e-15
ENSSSCG00000009283	-1.6948	1.4522e-09
ENSSSCG00000009285	2.512	2.7708e-06
ENSSSCG00000009290	1.0907	0.00032723
ENSSSCG00000009310	1.1329	0.0010271
ENSSSCG00000009314	3.2304	5.6235e-05
ENSSSCG00000009320	1.9326	3.7934e-05
ENSSSCG00000009322	2.0906	0.017762
ENSSSCG00000009323	-3.0917	2.2942e-16
ENSSSCG00000009334	1.3855	0.020783
ENSSSCG00000009335	-1.0129	0.0003237
ENSSSCG00000009337	2.5107	0.0023744
ENSSSCG00000009338	2.2059	0.016786
ENSSSCG00000009341	3.8324	1.2589e-13
ENSSSCG00000009350	-1.2741	0.0068876
ENSSSCG00000009352	-2.5227	6.7738e-11
ENSSSCG00000009353	-2.2406	2.1728e-17
ENSSSCG00000009355	1.6514	0.033955
ENSSSCG00000009357	-1.6624	2.9129e-08
ENSSSCG00000009361	-6.1197	1.8544e-118
ENSSSCG00000009364	-2.7207	3.8688e-28
ENSSSCG00000009378	-3.337	2.8321e-30
ENSSSCG00000009390	1.2641	2.2048e-06
ENSSSCG00000009391	2.5167	7.9278e-11
ENSSSCG00000009400	-1.5486	7.6709e-11
ENSSSCG00000009403	1.1596	2.3619e-06
ENSSSCG00000009404	1.1505	8.1688e-06
ENSSSCG00000009405	2.9711	5.82e-27
ENSSSCG00000009408	-1.1201	9.7594e-05
ENSSSCG00000009409	1.5001	0.0028528
ENSSSCG00000009410	1.2901	0.00041398
ENSSSCG00000009422	1.8127	2.4745e-14
ENSSSCG00000009424	-2.4635	1.5332e-05
ENSSSCG00000009426	-1.454	0.00029836
ENSSSCG00000009428	-3.4337	0.0067873
ENSSSCG00000009430	-1.4327	2.9451e-09
ENSSSCG00000009434	2.2768	2.77e-09
ENSSSCG00000009436	1.0233	0.00066799
ENSSSCG00000009442	-3.2227	0.0076967
ENSSSCG00000009444	-4.7818	0.012108
ENSSSCG00000009445	-3.0966	0.036007
ENSSSCG00000009446	-1.5007	6.6814e-07
ENSSSCG00000009448	-3.5859	1.3874e-09
ENSSSCG00000009460	-1.0926	0.00015521
ENSSSCG00000009462	-1.4332	0.00059656
ENSSSCG00000009464	1.1957	2.3854e-06
ENSSSCG00000009465	1.0496	2.8513e-05
ENSSSCG00000009466	2.3999	1.2625e-12
ENSSSCG00000009480	1.462	8.7691e-09
ENSSSCG00000009485	-5.3235	2.027e-11
ENSSSCG00000009486	-3.0389	2.0953e-11
ENSSSCG00000009488	-4.4643	7.9399e-32
ENSSSCG00000009489	-2.2963	2.3058e-09
ENSSSCG00000009490	-2.2683	0.0036975
ENSSSCG00000009495	2.2404	2.8698e-09
ENSSSCG00000009500	-1.7834	7.433e-05
ENSSSCG00000009501	-1.3249	5.4186e-08
ENSSSCG00000009502	-2.6616	2.803e-18
ENSSSCG00000009505	1.3271	1.4467e-07
ENSSSCG00000009516	1.2992	1.2488e-05
ENSSSCG00000009519	1.3291	0.00017152
ENSSSCG00000009522	1.1156	0.0041669
ENSSSCG00000009526	1.5385	1.4647e-06
ENSSSCG00000009530	-1.6003	0.0076154
ENSSSCG00000009532	-1.0469	0.00071638
ENSSSCG00000009542	2.0734	0.01135
ENSSSCG00000009543	-3.6767	3.7125e-17
ENSSSCG00000009545	-1.1028	9.2396e-07
ENSSSCG00000009556	1.7948	2.2034e-14
ENSSSCG00000009572	-2.0681	0.003918
ENSSSCG00000009580	-1.5509	5.8504e-06
ENSSSCG00000009584	2.2083	5.5608e-05
ENSSSCG00000009585	1.0982	0.033513
ENSSSCG00000009591	1.159	0.00063432
ENSSSCG00000009592	2.2822	0.03668
ENSSSCG00000009593	-3.6147	2.1067e-34
ENSSSCG00000009595	-2.1985	0.022485
ENSSSCG00000009598	-2.1526	1.4651e-05
ENSSSCG00000009603	-4.0828	4.5354e-11
ENSSSCG00000009613	1.3776	0.0054855
ENSSSCG00000009616	3.3318	4.754e-27
ENSSSCG00000009620	-1.9416	7.0455e-16
ENSSSCG00000009622	1.3654	1.6428e-08
ENSSSCG00000009623	1.571	4.7769e-09
ENSSSCG00000009624	2.6522	6.4377e-26
ENSSSCG00000009631	3.3164	7.6465e-42
ENSSSCG00000009633	2.4093	1.7437e-05
ENSSSCG00000009642	1.3452	0.00019756
ENSSSCG00000009644	-2.3473	0.0022466
ENSSSCG00000009648	-4.5596	1.4316e-06
ENSSSCG00000009649	-1.8931	1.7139e-06
ENSSSCG00000009652	1.3252	1.1608e-06
ENSSSCG00000009653	-2.87	1.8105e-12
ENSSSCG00000009655	-1.7009	8.8652e-11
ENSSSCG00000009657	1.0535	3.0319e-05
ENSSSCG00000009661	-3.069	8.8944e-10
ENSSSCG00000009666	1.5001	2.4673e-05
ENSSSCG00000009668	3.5243	1.0338e-42
ENSSSCG00000009670	-3.645	1.2144e-18
ENSSSCG00000009671	-3.3699	3.1925e-25
ENSSSCG00000009673	-	0.021276
ENSSSCG00000009679	-1.3804	0.033003
ENSSSCG00000009703	-4.4171	0.04323
ENSSSCG00000009704	-2.9616	3.9459e-07
ENSSSCG00000009705	-2.7543	4.1731e-25
ENSSSCG00000009717	1.1722	0.026263
ENSSSCG00000009722	-5.3362	2.4635e-24
ENSSSCG00000009723	-2.1464	1.8995e-15
ENSSSCG00000009742	1.7112	2.1368e-06
ENSSSCG00000009748	2.6715	1.731e-07
ENSSSCG00000009751	-3.209	8.7801e-25
ENSSSCG00000009755	1.2711	0.0028095
ENSSSCG00000009765	-2.3527	2.2623e-14
ENSSSCG00000009773	1.1779	1.3993e-06
ENSSSCG00000009779	-1.4907	1.4198e-08
ENSSSCG00000009787	-1.2329	5.1994e-06
ENSSSCG00000009793	3.5953	1.2214e-13
ENSSSCG00000009794	3.407	4.3202e-08
ENSSSCG00000009801	-1.0818	0.002007
ENSSSCG00000009825	2.9391	0.0045123
ENSSSCG00000009828	1.2157	1.324e-06
ENSSSCG00000009830	2.4083	0.0050154
ENSSSCG00000009831	-1.4031	7.1118e-06
ENSSSCG00000009837	-2.112	0.0049857
ENSSSCG00000009839	-1.3901	0.00055712
ENSSSCG00000009844	2.9944	8.5764e-36
ENSSSCG00000009851	1.643	6.7084e-12
ENSSSCG00000009853	1.4999	2.3374e-09
ENSSSCG00000009856	5.2295	7.0344e-48
ENSSSCG00000009859	1.5783	0.0010566
ENSSSCG00000009862	-1.876	2.5926e-08
ENSSSCG00000009871	5.5629	0.014908
ENSSSCG00000009889	2.1236	1.0851e-05
ENSSSCG00000009903	1.2286	2.9462e-06
ENSSSCG00000009904	-1.2423	1.7582e-07
ENSSSCG00000009908	1.3121	1.1719e-06
ENSSSCG00000009914	1.1806	7.9978e-07
ENSSSCG00000009916	3.0728	7.2207e-36
ENSSSCG00000009922	-1.0424	0.00035125
ENSSSCG00000009924	-1.2774	1.7752e-06
ENSSSCG00000009927	1.6138	0.00032078
ENSSSCG00000009931	-1.0397	0.0013279
ENSSSCG00000009932	-1.0303	0.00091548
ENSSSCG00000009937	4.2564	1.275e-59
ENSSSCG00000009938	-1.3314	1.5038e-06
ENSSSCG00000009953	1.0497	4.953e-05
ENSSSCG00000009957	1.3672	4.3482e-07
ENSSSCG00000009958	-3.4157	8.6648e-17
ENSSSCG00000009963	2.1061	3.0254e-15
ENSSSCG00000009968	-1.1674	1.4745e-06
ENSSSCG00000009972	-1.1637	6.0479e-05
ENSSSCG00000009975	-3.0045	7.6052e-17
ENSSSCG00000009988	-1.1725	0.00070495
[truncated: 4,834 more rows]

## Sheet: Adult_vs_Natal
Gene_id	log2FoldChange	padj
ENSSSCG00000000003	-1.2935	2.4298e-05
ENSSSCG00000000006	-1.915	3.7355e-07
ENSSSCG00000000018	1.4169	0.00014094
ENSSSCG00000000020	3.8834	4.6965e-07
ENSSSCG00000000022	-1.1656	0.02122
ENSSSCG00000000025	3.1585	9.7762e-07
ENSSSCG00000000033	1.1194	0.028524
ENSSSCG00000000035	1.0655	0.00062454
ENSSSCG00000000075	1.4287	0.00072136
ENSSSCG00000000084	2.281	7.6217e-06
ENSSSCG00000000089	-1.0153	8.4019e-05
ENSSSCG00000000091	1.8951	0.025458
ENSSSCG00000000113	-2.3159	1.721e-05
ENSSSCG00000000130	2.4839	0.0022188
ENSSSCG00000000137	1.0536	0.037582
ENSSSCG00000000138	6.0576	0.00012249
ENSSSCG00000000142	-1.4889	3.2609e-05
ENSSSCG00000000146	1.6851	4.5462e-09
ENSSSCG00000000148	-1.5553	0.018721
ENSSSCG00000000151	4.1908	3.8064e-10
ENSSSCG00000000152	-1.0721	0.00018962
ENSSSCG00000000162	1.5271	0.00057065
ENSSSCG00000000175	-1.0788	0.00010153
ENSSSCG00000000181	2.193	0.021836
ENSSSCG00000000199	2.35	0.0086456
ENSSSCG00000000203	-	0.011556
ENSSSCG00000000206	2.646	2.0471e-10
ENSSSCG00000000214	3.6717	3.3963e-42
ENSSSCG00000000216	1.8746	0.026951
ENSSSCG00000000217	1.6975	0.0056482
ENSSSCG00000000223	1.9524	0.01296
ENSSSCG00000000254	-1.0867	0.00028737
ENSSSCG00000000257	4.9566	5.5673e-05
ENSSSCG00000000258	1.2684	0.0057931
ENSSSCG00000000263	-1.156	1.5269e-05
ENSSSCG00000000265	1.9714	0.027108
ENSSSCG00000000273	1.8257	1.7579e-11
ENSSSCG00000000293	-1.0034	0.0083781
ENSSSCG00000000295	1.6419	0.0017048
ENSSSCG00000000359	1.0255	0.00021358
ENSSSCG00000000362	4.1956	1.2719e-06
ENSSSCG00000000376	1.4333	0.024616
ENSSSCG00000000399	1.0012	0.021791
ENSSSCG00000000405	-1.0509	3.7521e-05
ENSSSCG00000000413	5.0493	0.0062425
ENSSSCG00000000414	2.6737	0.0045399
ENSSSCG00000000419	2.9859	1.5606e-05
ENSSSCG00000000433	1.4678	0.001627
ENSSSCG00000000436	3.1544	4.0161e-05
ENSSSCG00000000437	1.9669	0.044142
ENSSSCG00000000439	3.195	0.042116
ENSSSCG00000000483	-1.4565	0.0129
ENSSSCG00000000488	1.6182	3.2904e-09
ENSSSCG00000000510	1.4875	1.0373e-07
ENSSSCG00000000515	-2.9257	0.017471
ENSSSCG00000000521	1.952	0.020968
ENSSSCG00000000543	1.2259	0.0035549
ENSSSCG00000000551	4.0482	2.0782e-06
ENSSSCG00000000553	1.0749	0.0033213
ENSSSCG00000000555	1.1363	9.826e-05
ENSSSCG00000000570	-1.3051	5.6186e-06
ENSSSCG00000000577	-	1.7634e-12
ENSSSCG00000000591	3.9423	5.0882e-06
ENSSSCG00000000594	1.3584	0.025374
ENSSSCG00000000601	5.6645	1.9418e-09
ENSSSCG00000000604	2.4629	3.0829e-14
ENSSSCG00000000607	2.4674	2.1579e-07
ENSSSCG00000000614	4.7094	0.044417
ENSSSCG00000000641	5.6106	2.4581e-07
ENSSSCG00000000647	2.1002	0.04101
ENSSSCG00000000652	2.5246	0.00095825
ENSSSCG00000000654	2.1628	0.015537
ENSSSCG00000000660	2.7645	0.010108
ENSSSCG00000000663	4.9198	0.01042
ENSSSCG00000000687	2.86	1.1854e-05
ENSSSCG00000000694	1.6559	0.0040897
ENSSSCG00000000707	-3.8433	1.2986e-05
ENSSSCG00000000717	-1.7805	0.029127
ENSSSCG00000000724	1.1975	0.031129
ENSSSCG00000000739	2.5557	0.032335
ENSSSCG00000000748	-5.2476	0.0089949
ENSSSCG00000000766	-1.2833	0.0067372
ENSSSCG00000000770	-1.0727	5.7786e-05
ENSSSCG00000000773	2.0502	3.3964e-14
ENSSSCG00000000774	1.5048	9.095e-05
ENSSSCG00000000779	1.1752	0.0001493
ENSSSCG00000000781	2.5696	0.025938
ENSSSCG00000000789	-1.2939	0.043519
ENSSSCG00000000791	-3.5616	1.1327e-10
ENSSSCG00000000795	-2.3853	4.1934e-10
ENSSSCG00000000801	2.4844	5.2998e-10
ENSSSCG00000000810	1.6602	4.2011e-05
ENSSSCG00000000811	2.1167	0.00027031
ENSSSCG00000000839	1.1302	0.00013161
ENSSSCG00000000853	1.0173	0.0010795
ENSSSCG00000000857	2.5845	6.8539e-13
ENSSSCG00000000863	1.1315	0.0090278
ENSSSCG00000000864	1.3991	3.0628e-07
ENSSSCG00000000884	1.0512	0.048186
ENSSSCG00000000890	1.4612	0.00013177
ENSSSCG00000000896	2.5151	2.8419e-07
ENSSSCG00000000902	-1.0726	0.00070587
ENSSSCG00000000906	-1.3356	0.042506
ENSSSCG00000000910	-2.0999	9.0534e-05
ENSSSCG00000000917	-2.3659	2.1867e-07
ENSSSCG00000000936	-3.4207	0.0071764
ENSSSCG00000000937	-1.2402	0.039414
ENSSSCG00000000975	3.7255	3.6182e-07
ENSSSCG00000000997	-3.0548	2.1103e-19
ENSSSCG00000001000	-1.1633	1.4944e-05
ENSSSCG00000001011	1.149	0.00086024
ENSSSCG00000001036	-4.6063	5.0408e-05
ENSSSCG00000001039	1.211	0.011325
ENSSSCG00000001054	2.1394	1.1624e-11
ENSSSCG00000001057	-1.0226	0.0015499
ENSSSCG00000001062	1.9636	2.2836e-05
ENSSSCG00000001065	1.4952	0.005586
ENSSSCG00000001079	2.0202	6.1701e-05
ENSSSCG00000001081	2.2496	0.0091092
ENSSSCG00000001093	-1.3035	6.7639e-06
ENSSSCG00000001099	2.0054	0.005749
ENSSSCG00000001137	-1.7092	0.00021442
ENSSSCG00000001203	-1.814	0.00033474
ENSSSCG00000001209	-1.0125	0.0030552
ENSSSCG00000001239	-1.9345	0.011737
ENSSSCG00000001252	6.1307	0.00030801
ENSSSCG00000001382	-1.8117	1.6888e-09
ENSSSCG00000001392	2.5633	0.0013829
ENSSSCG00000001394	1.092	0.0041831
ENSSSCG00000001395	3.2338	0.00062991
ENSSSCG00000001398	1.5021	0.031311
ENSSSCG00000001404	3.0063	0.047913
ENSSSCG00000001408	1.5755	0.0060119
ENSSSCG00000001422	2.5678	3.0858e-05
ENSSSCG00000001433	1.1204	9.0024e-05
ENSSSCG00000001439	1.207	0.019845
ENSSSCG00000001453	2.6569	1.2697e-11
ENSSSCG00000001454	2.2185	5.8075e-05
ENSSSCG00000001455	2.8197	0.010334
ENSSSCG00000001456	2.7084	1.3798e-13
ENSSSCG00000001457	2.63	7.3038e-05
ENSSSCG00000001459	2.9901	0.03266
ENSSSCG00000001468	3.2846	2.4252e-05
ENSSSCG00000001469	2.3232	0.00019915
ENSSSCG00000001470	2.5116	1.3556e-07
ENSSSCG00000001472	3.857	7.9873e-14
ENSSSCG00000001473	-6.2132	7.399e-32
ENSSSCG00000001485	-1.0366	0.00018335
ENSSSCG00000001487	2.4223	3.7696e-11
ENSSSCG00000001488	1.194	0.00014078
ENSSSCG00000001493	1.2809	0.025104
ENSSSCG00000001508	-1.0389	0.0063855
ENSSSCG00000001517	-1.9262	2.6791e-09
ENSSSCG00000001523	2.5134	0.0015093
ENSSSCG00000001527	1.7529	2.5242e-11
ENSSSCG00000001543	-1.057	4.4487e-05
ENSSSCG00000001544	-1.0591	0.00022977
ENSSSCG00000001549	-1.6152	0.0037184
ENSSSCG00000001550	-3.0545	0.0057931
ENSSSCG00000001570	3.1722	2.0787e-14
ENSSSCG00000001572	1.8726	3.1588e-07
ENSSSCG00000001584	1.0026	0.040959
ENSSSCG00000001588	1.5973	0.032668
ENSSSCG00000001596	1.307	0.0021376
ENSSSCG00000001598	-4.7234	4.776e-07
ENSSSCG00000001605	-3.1041	0.048266
ENSSSCG00000001619	-1.086	0.00035653
ENSSSCG00000001639	1.098	0.014376
ENSSSCG00000001652	-2.4193	0.0014413
ENSSSCG00000001657	-1.5339	2.6914e-07
ENSSSCG00000001660	-2.5542	1.6169e-17
ENSSSCG00000001682	-5.5251	2.7374e-08
ENSSSCG00000001683	2.246	2.7417e-18
ENSSSCG00000001711	1.3024	4.7833e-07
ENSSSCG00000001723	-1.6487	1.2415e-07
ENSSSCG00000001746	-3.8959	0.0010229
ENSSSCG00000001759	-1.8771	1.0929e-12
ENSSSCG00000001760	-2.5127	0.00013667
ENSSSCG00000001761	-1.0152	0.00013224
ENSSSCG00000001770	1.4311	0.0060782
ENSSSCG00000001778	3.8964	0.00054219
ENSSSCG00000001779	1.7973	2.2406e-09
ENSSSCG00000001780	1.5403	5.7755e-07
ENSSSCG00000001787	1.6284	1.6839e-05
ENSSSCG00000001793	-1.8242	4.9154e-12
ENSSSCG00000001794	-1.6995	4.3616e-06
ENSSSCG00000001795	-1.6846	0.014575
ENSSSCG00000001804	1.5319	1.7045e-09
ENSSSCG00000001806	1.8705	5.1891e-14
ENSSSCG00000001823	-	2.0176e-05
ENSSSCG00000001832	-5.4785	2.8561e-09
ENSSSCG00000001841	-2.0219	7.873e-10
ENSSSCG00000001844	3.5878	1.4346e-26
ENSSSCG00000001852	-1.2905	2.8876e-07
ENSSSCG00000001863	1.0284	0.0010787
ENSSSCG00000001872	1.4472	0.00058322
ENSSSCG00000001873	-1.6701	2.1218e-09
ENSSSCG00000001906	-1.1026	0.022074
ENSSSCG00000001916	4.3441	4.0902e-16
ENSSSCG00000001930	3.1984	2.9265e-36
ENSSSCG00000001931	5.7263	0.0086226
ENSSSCG00000001947	1.1783	0.011146
ENSSSCG00000001963	-3.2596	1.9622e-15
ENSSSCG00000001968	-1.7594	0.002471
ENSSSCG00000001975	-2.5984	1.2911e-13
ENSSSCG00000001986	-1.2624	0.00017004
ENSSSCG00000001992	1.8621	1.6639e-08
ENSSSCG00000001993	3.3953	6.3663e-06
ENSSSCG00000002000	-1.0645	0.0003253
ENSSSCG00000002026	-1.1636	0.00030399
ENSSSCG00000002032	5.7612	9.8458e-09
ENSSSCG00000002037	1.3396	0.02931
ENSSSCG00000002039	-1.0989	5.043e-05
ENSSSCG00000002040	1.0835	0.00017049
ENSSSCG00000002051	-1.4311	0.049249
ENSSSCG00000002135	2.0017	2.6206e-05
ENSSSCG00000002258	2.3642	6.1447e-12
ENSSSCG00000002262	-3.5208	0.0010123
ENSSSCG00000002264	2.6185	0.0061247
ENSSSCG00000002277	-2.0082	2.5975e-15
ENSSSCG00000002294	4.9824	3.1594e-12
ENSSSCG00000002297	4.0568	0.025525
ENSSSCG00000002312	-1.4136	3.499e-06
ENSSSCG00000002341	1.958	7.6263e-10
ENSSSCG00000002351	-2.034	1.0024e-14
ENSSSCG00000002362	1.7307	0.0058327
ENSSSCG00000002376	1.5132	7.8889e-06
ENSSSCG00000002388	-1.4476	0.00034807
ENSSSCG00000002389	1.637	0.00037634
ENSSSCG00000002432	5.1918	2.6461e-08
ENSSSCG00000002444	-1.62	3.0797e-10
ENSSSCG00000002449	1.0279	0.002969
ENSSSCG00000002467	3.4385	3.6432e-08
ENSSSCG00000002495	-1.2923	2.844e-06
ENSSSCG00000002527	2.0566	7.4951e-06
ENSSSCG00000002542	-2.8295	4.7913e-05
ENSSSCG00000002543	-2.5898	0.00092279
ENSSSCG00000002554	2.4373	3.9229e-06
ENSSSCG00000002622	1.3924	0.0054284
ENSSSCG00000002648	-1.1303	6.6941e-05
ENSSSCG00000002706	-1.1792	0.044159
ENSSSCG00000002712	1.3806	0.016858
ENSSSCG00000002718	-2.7883	1.7223e-05
ENSSSCG00000002719	1.2466	0.0064946
ENSSSCG00000002727	3.4848	0.00018093
ENSSSCG00000002746	-1.0935	0.021055
ENSSSCG00000002754	2.3983	3.7791e-17
ENSSSCG00000002763	-1.2698	7.0209e-06
ENSSSCG00000002768	3.2027	0.0042023
ENSSSCG00000002769	1.0672	0.0010505
ENSSSCG00000002779	2.8643	4.4149e-05
ENSSSCG00000002781	4.8624	0.011254
ENSSSCG00000002788	1.1125	0.0021046
ENSSSCG00000002792	4.4229	1.2369e-15
ENSSSCG00000002793	1.533	0.039369
ENSSSCG00000002806	1.2178	3.7792e-06
ENSSSCG00000002811	2.9549	0.0037184
ENSSSCG00000002813	-1.1155	0.0002308
ENSSSCG00000002814	2.5329	0.049375
ENSSSCG00000002821	4.5247	0.0027579
ENSSSCG00000002824	6.5328	7.5279e-11
ENSSSCG00000002825	5.4044	9.5037e-05
ENSSSCG00000002826	4.8914	2.32e-16
ENSSSCG00000002828	1.2716	0.015508
ENSSSCG00000002838	-1.4233	0.0096368
ENSSSCG00000002863	-1.1969	2.4827e-05
ENSSSCG00000002864	1.4234	0.0053238
ENSSSCG00000002873	2.6003	2.6341e-08
ENSSSCG00000002885	1.3481	2.5033e-07
ENSSSCG00000002887	-4.0331	3.5083e-06
ENSSSCG00000002888	-1.9508	0.00016478
ENSSSCG00000002893	2.2249	0.010973
ENSSSCG00000002895	-1.0744	0.00010035
ENSSSCG00000002900	-1.4207	0.018973
ENSSSCG00000002906	1.3764	0.002255
ENSSSCG00000002919	2.1911	5.5399e-06
ENSSSCG00000002921	-1.3343	3.4217e-05
ENSSSCG00000002927	2.6232	1.2038e-08
ENSSSCG00000002935	-1.3221	8.9637e-05
ENSSSCG00000002955	1.0417	0.037714
ENSSSCG00000002959	2.1237	1.5957e-07
ENSSSCG00000002960	1.7641	0.00022739
ENSSSCG00000002961	1.5028	0.0053998
ENSSSCG00000002962	3.5977	3.4388e-05
ENSSSCG00000002980	-2.7294	0.0096245
ENSSSCG00000002993	2.4841	6.5289e-07
ENSSSCG00000002994	1.5756	0.0036535
ENSSSCG00000002995	1.0097	0.00016203
ENSSSCG00000003006	1.2403	6.5445e-06
ENSSSCG00000003017	1.0585	0.0053537
ENSSSCG00000003063	1.4801	0.0026925
ENSSSCG00000003077	-1.0231	0.020636
ENSSSCG00000003078	-	0.00098279
ENSSSCG00000003080	7.3355	7.3522e-06
ENSSSCG00000003088	1.5417	2.4416e-05
ENSSSCG00000003089	-1.2427	3.3563e-06
ENSSSCG00000003097	2.1692	6.7228e-12
ENSSSCG00000003101	-6.3151	6.916e-89
ENSSSCG00000003109	2.7435	9.3717e-11
ENSSSCG00000003112	-2.1248	3.1568e-05
ENSSSCG00000003130	5.9095	0.00010341
ENSSSCG00000003140	4.3615	0.00063531
ENSSSCG00000003147	1.7331	0.0016565
ENSSSCG00000003157	3.0826	7.585e-15
ENSSSCG00000003177	1.0559	0.0011836
ENSSSCG00000003198	1.7112	4.069e-05
ENSSSCG00000003202	1.8707	0.022302
ENSSSCG00000003208	-1.4329	3.5871e-07
ENSSSCG00000003218	4.0649	7.2958e-11
ENSSSCG00000003219	2.7757	3.5077e-09
ENSSSCG00000003222	3.6896	0.00015055
ENSSSCG00000003226	1.4714	0.013605
ENSSSCG00000003229	-1.0936	3.5773e-05
ENSSSCG00000003230	-1.9929	0.0027976
ENSSSCG00000003231	1.2051	0.015858
ENSSSCG00000003235	1.1776	0.0082069
ENSSSCG00000003236	2.5765	0.031417
ENSSSCG00000003248	1.8981	3.6391e-06
ENSSSCG00000003255	4.8771	1.7127e-05
ENSSSCG00000003269	1.2287	0.032203
ENSSSCG00000003272	4.4731	0.019333
ENSSSCG00000003275	2.5584	2.5633e-09
ENSSSCG00000003289	-1.6349	3.3982e-09
ENSSSCG00000003325	3.5749	0.0001771
ENSSSCG00000003326	-1.2813	1.9793e-05
ENSSSCG00000003361	-2.8283	4.8364e-10
ENSSSCG00000003368	-8.0759	4.9699e-20
ENSSSCG00000003369	-1.1365	1.9306e-05
ENSSSCG00000003371	-1.0309	0.0016567
ENSSSCG00000003382	1.9267	0.00050804
ENSSSCG00000003385	1.2623	5.6496e-06
ENSSSCG00000003392	-2.6842	0.018721
ENSSSCG00000003395	2.03	2.4077e-05
ENSSSCG00000003396	-1.7067	6.8426e-11
ENSSSCG00000003420	1.6939	7.0622e-07
ENSSSCG00000003435	-1.6957	6.6958e-09
ENSSSCG00000003438	-1.2938	1.0263e-06
ENSSSCG00000003439	1.3522	0.00050259
ENSSSCG00000003449	-4.077	5.7073e-23
ENSSSCG00000003451	-1.5231	0.029084
ENSSSCG00000003459	2.9967	0.0001184
ENSSSCG00000003465	-1.2001	9.3811e-06
ENSSSCG00000003466	-2.1399	4.1439e-06
ENSSSCG00000003467	-1.8412	2.0048e-11
ENSSSCG00000003479	-1.6739	8.0464e-09
ENSSSCG00000003486	1.0836	8.2256e-05
ENSSSCG00000003489	-1.0468	0.00022791
ENSSSCG00000003490	-1.3842	3.5351e-05
ENSSSCG00000003493	1.0805	7.6822e-05
ENSSSCG00000003521	1.5586	0.0040091
ENSSSCG00000003524	2.4525	8.474e-07
ENSSSCG00000003525	2.4375	0.00015624
ENSSSCG00000003546	-2.0547	0.0001184
ENSSSCG00000003547	-2.1021	6.7219e-07
ENSSSCG00000003565	3.241	0.0011281
ENSSSCG00000003578	1.5808	3.1984e-05
ENSSSCG00000003582	2.6389	9.1938e-10
ENSSSCG00000003583	1.2727	3.935e-05
ENSSSCG00000003584	2.6445	0.034337
ENSSSCG00000003586	1.2114	1.2627e-05
ENSSSCG00000003587	-1.6773	0.0053477
ENSSSCG00000003589	-1.1534	5.5513e-05
ENSSSCG00000003594	-1.1727	0.0045327
ENSSSCG00000003608	3.2026	4.0049e-05
ENSSSCG00000003612	1.0162	0.00024585
ENSSSCG00000003621	-1.755	3.9789e-08
ENSSSCG00000003628	-1.8392	1.307e-07
ENSSSCG00000003645	-1.0649	0.00016974
ENSSSCG00000003651	1.7317	0.017712
ENSSSCG00000003652	1.1007	7.7902e-05
ENSSSCG00000003662	1.8124	5.1105e-10
ENSSSCG00000003668	2.87	0.0078515
ENSSSCG00000003676	-1.9015	0.0032307
ENSSSCG00000003686	1.2204	0.025458
ENSSSCG00000003694	-1.3078	3.9311e-07
ENSSSCG00000003710	1.0903	0.02389
ENSSSCG00000003715	-1.13	0.00034438
ENSSSCG00000003736	-4.3612	8.6309e-11
ENSSSCG00000003739	-1.1311	0.0075721
ENSSSCG00000003741	-1.0987	0.0026333
ENSSSCG00000003760	3.3487	4.3555e-22
ENSSSCG00000003764	1.9327	4.6965e-07
ENSSSCG00000003777	3.1651	0.031537
ENSSSCG00000003778	-4.346	0.00078695
ENSSSCG00000003783	1.0477	0.0087047
ENSSSCG00000003798	-1.0493	0.00010006
ENSSSCG00000003807	3.3548	0.00033899
ENSSSCG00000003808	1.4788	1.4208e-06
ENSSSCG00000003812	3.2373	4.2033e-06
ENSSSCG00000003821	-1.4936	0.00046921
ENSSSCG00000003837	1.5298	5.5587e-09
ENSSSCG00000003843	-1.1342	0.0049915
ENSSSCG00000003848	1.9317	0.01577
ENSSSCG00000003851	-1.4203	5.9452e-08
ENSSSCG00000003857	1.0828	4.167e-05
ENSSSCG00000003871	2.3596	8.1997e-05
ENSSSCG00000003876	3.0254	3.8173e-26
ENSSSCG00000003894	-	5.4898e-07
ENSSSCG00000003901	-2.0652	1.0701e-13
ENSSSCG00000003905	1.5023	0.0041621
ENSSSCG00000003917	1.406	0.00017366
ENSSSCG00000003968	2.4432	1.1038e-05
ENSSSCG00000003971	1.44	8.014e-08
ENSSSCG00000003975	-3.0843	1.107e-29
ENSSSCG00000003987	-1.3629	0.0037776
ENSSSCG00000003989	-1.1851	0.014456
ENSSSCG00000004012	-2.2088	0.0026606
ENSSSCG00000004019	3.8116	0.023618
ENSSSCG00000004024	1.3489	0.014056
ENSSSCG00000004042	-1.0692	0.0085551
ENSSSCG00000004044	-1.0056	0.013986
ENSSSCG00000004046	5.4053	0.0019104
ENSSSCG00000004052	-1.5576	0.0011334
ENSSSCG00000004056	-1.0316	0.00037991
ENSSSCG00000004058	-1.37	0.0051742
ENSSSCG00000004080	1.2478	0.00066072
ENSSSCG00000004094	6.365	4.3185e-61
ENSSSCG00000004101	1.3308	0.045158
ENSSSCG00000004109	5.3126	0.0014817
ENSSSCG00000004117	1.2667	0.00045387
ENSSSCG00000004121	-1.4624	0.005062
ENSSSCG00000004127	-3.5392	1.9763e-21
ENSSSCG00000004145	1.9716	0.020138
ENSSSCG00000004153	1.9831	0.0023013
ENSSSCG00000004169	1.1699	7.9837e-06
ENSSSCG00000004172	2.5038	1.2369e-15
ENSSSCG00000004177	-1.0724	4.6191e-05
ENSSSCG00000004179	2.2273	0.041644
ENSSSCG00000004195	-2.6262	0.019254
ENSSSCG00000004201	-3.5168	0.014869
ENSSSCG00000004207	-1.3723	8.4232e-08
ENSSSCG00000004221	1.2213	4.0082e-06
ENSSSCG00000004231	1.7751	1.1398e-07
ENSSSCG00000004259	-2.6408	0.021435
ENSSSCG00000004273	-2.4728	2.1913e-06
ENSSSCG00000004281	-1.1125	0.00021805
ENSSSCG00000004307	1.3476	5.4626e-07
ENSSSCG00000004314	-1.1589	0.00025497
ENSSSCG00000004387	-1.7702	0.0012725
ENSSSCG00000004390	-1.6456	2.7432e-05
ENSSSCG00000004391	1.1134	0.011985
ENSSSCG00000004399	4.4058	2.8797e-42
ENSSSCG00000004401	-1.5334	5.0754e-07
ENSSSCG00000004402	2.0071	0.0027282
ENSSSCG00000004411	1.0736	0.039734
ENSSSCG00000004417	1.1513	0.0022609
ENSSSCG00000004420	-1.5645	2.1128e-07
ENSSSCG00000004428	1.1955	9.4698e-05
ENSSSCG00000004433	3.1398	3.0175e-10
ENSSSCG00000004454	5.3912	1.8341e-61
ENSSSCG00000004456	1.3941	1.5029e-06
ENSSSCG00000004465	1.5063	1.3869e-07
ENSSSCG00000004484	-2.502	2.1848e-07
ENSSSCG00000004489	-2.3628	4.5385e-21
ENSSSCG00000004497	3.4068	3.1554e-39
ENSSSCG00000004502	2.018	0.010255
ENSSSCG00000004506	-1.6972	1.2439e-10
ENSSSCG00000004507	-1.4114	3.9374e-06
ENSSSCG00000004509	2.8846	1.9411e-10
ENSSSCG00000004510	-1.6201	3.8624e-10
ENSSSCG00000004520	1.9951	0.037574
ENSSSCG00000004528	1.4646	1.1527e-06
ENSSSCG00000004560	-1.1111	0.01346
ENSSSCG00000004584	2.236	0.0022664
ENSSSCG00000004586	-1.1699	0.010295
ENSSSCG00000004602	3.8634	2.1438e-30
ENSSSCG00000004612	1.5101	0.0013999
ENSSSCG00000004622	1.4151	1.3244e-05
ENSSSCG00000004628	1.1982	0.027299
ENSSSCG00000004629	1.3063	0.002929
ENSSSCG00000004631	1.8331	0.0068591
ENSSSCG00000004666	1.2007	0.014575
ENSSSCG00000004682	2.1046	0.0020539
ENSSSCG00000004687	1.7634	0.040622
ENSSSCG00000004690	-1.1191	0.0038597
ENSSSCG00000004699	3.3135	0.00030778
ENSSSCG00000004725	1.9825	3.9311e-07
ENSSSCG00000004728	1.0008	0.0098071
ENSSSCG00000004744	1.0463	0.0092842
ENSSSCG00000004751	1.243	0.00062089
ENSSSCG00000004761	1.2583	0.0011531
ENSSSCG00000004764	2.2358	3.0829e-14
ENSSSCG00000004766	2.0543	0.00098282
ENSSSCG00000004775	1.2616	0.046578
ENSSSCG00000004779	4.1083	9.7829e-08
ENSSSCG00000004803	-7.1329	1.5259e-68
ENSSSCG00000004806	1.4025	0.017562
ENSSSCG00000004811	-3.1287	1.3036e-05
ENSSSCG00000004812	-1.9301	3.3615e-13
ENSSSCG00000004814	1.4201	1.4644e-07
ENSSSCG00000004822	1.8647	0.00015908
ENSSSCG00000004830	-2.5468	2.7674e-08
ENSSSCG00000004835	-1.5166	0.019541
ENSSSCG00000004885	-2.5775	1.2418e-05
ENSSSCG00000004889	4.2895	0.010215
ENSSSCG00000004907	-1.1592	0.048969
ENSSSCG00000004931	-2.5529	1.0829e-18
ENSSSCG00000004939	-1.4673	0.028567
ENSSSCG00000004946	1.2121	0.018484
ENSSSCG00000004966	2.9489	4.167e-05
ENSSSCG00000004989	1.2005	0.01612
ENSSSCG00000005000	2.1777	0.0041825
ENSSSCG00000005024	1.2793	3.5221e-05
ENSSSCG00000005031	2.5581	0.0013593
ENSSSCG00000005041	-1.5009	1.7912e-06
ENSSSCG00000005042	-1.468	1.3003e-07
ENSSSCG00000005086	-2.3016	0.0012012
ENSSSCG00000005110	1.4391	5.7102e-08
ENSSSCG00000005132	3.5265	0.013334
ENSSSCG00000005167	-3.6959	0.00078685
ENSSSCG00000005171	-1.3813	0.00087183
ENSSSCG00000005177	-1.4748	0.027101
ENSSSCG00000005178	-1.3875	0.00014222
ENSSSCG00000005188	-1.2086	0.037067
ENSSSCG00000005203	1.3648	0.001419
ENSSSCG00000005229	1.4971	4.0943e-09
ENSSSCG00000005235	1.0637	0.012913
ENSSSCG00000005240	1.0894	0.0055424
ENSSSCG00000005241	1.337	7.2824e-06
ENSSSCG00000005266	-1.9869	0.022343
ENSSSCG00000005267	1.3448	0.0019818
ENSSSCG00000005273	1.1582	0.00012352
ENSSSCG00000005277	1.2654	0.019999
ENSSSCG00000005278	2.0144	2.6435e-13
ENSSSCG00000005284	2.6346	0.0027925
ENSSSCG00000005287	1.1264	0.0048934
ENSSSCG00000005296	-3.4349	7.7684e-10
ENSSSCG00000005305	-1.7537	9.5795e-10
ENSSSCG00000005310	1.1958	8.7687e-06
ENSSSCG00000005311	4.1687	0.012283
ENSSSCG00000005313	-2.0228	7.3369e-13
ENSSSCG00000005315	-3.7156	7.3613e-40
ENSSSCG00000005347	-1.0886	0.00041486
ENSSSCG00000005355	1.2191	0.044417
ENSSSCG00000005361	2.0235	2.3065e-06
ENSSSCG00000005364	1.9853	1.0053e-05
ENSSSCG00000005371	-1.3191	0.037829
ENSSSCG00000005375	3.4852	1.143e-05
ENSSSCG00000005379	2.2379	0.0036563
ENSSSCG00000005380	1.7578	2.3688e-11
ENSSSCG00000005381	1.6304	1.4113e-09
ENSSSCG00000005422	1.0395	0.014224
ENSSSCG00000005425	1.6295	7.589e-10
ENSSSCG00000005452	3.966	0.043942
ENSSSCG00000005455	1.0141	0.00090598
ENSSSCG00000005465	4.0665	0.0030537
ENSSSCG00000005467	-2.3539	1.7617e-21
ENSSSCG00000005480	2.5163	3.4237e-18
ENSSSCG00000005481	2.3794	1.2373e-18
ENSSSCG00000005487	1.0573	0.0025006
ENSSSCG00000005503	1.6772	0.02083
ENSSSCG00000005505	1.1212	0.00045641
ENSSSCG00000005530	2.1517	0.0033946
ENSSSCG00000005582	1.9679	6.9956e-08
ENSSSCG00000005596	1.1406	0.00021791
ENSSSCG00000005599	2.1745	0.0088366
ENSSSCG00000005604	2.5019	1.5629e-17
ENSSSCG00000005605	1.763	0.00021358
ENSSSCG00000005618	-2.4214	0.0036349
ENSSSCG00000005627	2.1006	1.3123e-07
ENSSSCG00000005631	-1.1885	0.0002416
ENSSSCG00000005638	3.1654	6.6181e-13
ENSSSCG00000005646	-1.0131	0.00033383
ENSSSCG00000005669	-1.6271	4.8324e-10
ENSSSCG00000005699	1.0397	5.8323e-05
ENSSSCG00000005706	-1.7298	0.0011586
ENSSSCG00000005710	-3.5387	2.0565e-06
ENSSSCG00000005713	3.519	3.4871e-07
ENSSSCG00000005749	-1.1063	5.9621e-05
ENSSSCG00000005759	-1.0856	0.0019986
ENSSSCG00000005761	-1.1007	0.00047072
ENSSSCG00000005762	6.6154	4.4305e-15
ENSSSCG00000005776	3.5863	7.2407e-27
ENSSSCG00000005778	2.0174	0.00063808
ENSSSCG00000005781	2.0448	0.044406
ENSSSCG00000005782	1.295	7.7401e-06
ENSSSCG00000005837	1.2834	3.075e-06
ENSSSCG00000005843	-3.1014	0.0014221
ENSSSCG00000005858	1.4768	0.010921
ENSSSCG00000005905	4.4077	4.27e-06
ENSSSCG00000005911	-1.2166	1.576e-05
ENSSSCG00000005926	2.2422	1.8226e-06
ENSSSCG00000005933	-1.4834	9.2876e-06
ENSSSCG00000005935	-1.5535	0.0064394
ENSSSCG00000005938	-2.5906	1.6488e-06
ENSSSCG00000005943	-1.6156	0.00016962
ENSSSCG00000005946	-5.818	1.2301e-06
ENSSSCG00000005953	-	0.0065922
ENSSSCG00000005965	-2.0779	2.9553e-06
ENSSSCG00000005967	1.3345	0.0057402
ENSSSCG00000005971	-1.07	0.0098341
ENSSSCG00000005977	-1.0186	0.0011161
ENSSSCG00000005982	-1.2654	3.7e-05
ENSSSCG00000005998	2.5773	1.2143e-16
ENSSSCG00000006003	3.2725	3.33e-11
ENSSSCG00000006031	2.6364	0.00088777
ENSSSCG00000006034	-5.8488	2.1802e-08
ENSSSCG00000006058	1.5183	1.3336e-07
ENSSSCG00000006059	1.0466	0.0015567
ENSSSCG00000006087	2.4414	0.0024882
ENSSSCG00000006101	2.968	0.00031506
ENSSSCG00000006110	-1.0827	0.00040725
ENSSSCG00000006114	1.8603	0.018114
ENSSSCG00000006126	-1.1255	3.5973e-05
ENSSSCG00000006137	2.5799	6.8007e-24
ENSSSCG00000006141	3.3954	2.683e-31
ENSSSCG00000006152	-1.249	0.021839
ENSSSCG00000006156	1.4007	7.8365e-07
ENSSSCG00000006161	-	0.025525
ENSSSCG00000006172	-1.9286	6.6496e-13
ENSSSCG00000006187	1.4102	0.0011517
ENSSSCG00000006209	1.1522	0.011051
ENSSSCG00000006213	2.3962	6.6474e-14
ENSSSCG00000006218	-1.6157	4.9656e-05
ENSSSCG00000006229	1.0427	0.0012329
ENSSSCG00000006245	4.1181	1.9206e-10
ENSSSCG00000006247	-4.0001	1.6684e-12
ENSSSCG00000006277	-1.4268	0.00061531
ENSSSCG00000006281	5.1987	3.147e-11
ENSSSCG00000006286	3.2537	0.024609
ENSSSCG00000006289	2.2561	4.6298e-07
ENSSSCG00000006298	-	0.0038935
ENSSSCG00000006300	1.0846	0.010628
ENSSSCG00000006303	1.0719	0.0075333
ENSSSCG00000006309	1.0602	0.03456
ENSSSCG00000006312	-1.216	6.0412e-05
ENSSSCG00000006328	4.8981	1.3431e-10
ENSSSCG00000006334	1.0327	0.00031348
ENSSSCG00000006342	1.1593	0.0010435
ENSSSCG00000006350	5.2915	2.0171e-12
ENSSSCG00000006352	-2.0125	1.0415e-14
ENSSSCG00000006357	2.5041	1.4505e-09
ENSSSCG00000006365	1.0941	0.00010126
ENSSSCG00000006372	3.0516	0.00087576
ENSSSCG00000006374	3.7271	0.0010323
ENSSSCG00000006375	2.9716	9.8402e-06
ENSSSCG00000006378	7.4974	1.1513e-12
ENSSSCG00000006381	3.0313	0.006225
ENSSSCG00000006382	2.8354	0.023785
ENSSSCG00000006388	1.2556	2.4142e-06
ENSSSCG00000006390	1.9935	1.3534e-07
ENSSSCG00000006398	3.5324	0.0002173
ENSSSCG00000006413	2.1855	0.042314
ENSSSCG00000006452	2.4463	0.010785
ENSSSCG00000006468	1.1678	4.6366e-06
ENSSSCG00000006475	-1.775	1.7427e-05
ENSSSCG00000006481	-1.4361	0.0034784
ENSSSCG00000006491	1.1819	4.6088e-05
ENSSSCG00000006495	3.6909	4.6663e-08
ENSSSCG00000006512	1.0306	0.00056064
ENSSSCG00000006520	1.2871	1.6632e-06
ENSSSCG00000006524	-1.5551	1.1579e-08
ENSSSCG00000006535	1.0078	0.001727
ENSSSCG00000006546	1.2357	0.024969
ENSSSCG00000006547	1.0149	0.0018881
ENSSSCG00000006549	-2.487	0.0070539
ENSSSCG00000006559	1.1946	9.4033e-06
ENSSSCG00000006560	1.2816	0.023925
ENSSSCG00000006578	2.6872	0.0051028
ENSSSCG00000006581	1.6435	2.4275e-06
ENSSSCG00000006582	2.2709	0.043312
ENSSSCG00000006612	1.0966	0.026442
ENSSSCG00000006625	1.7636	1.3468e-06
ENSSSCG00000006631	2.3015	1.745e-09
ENSSSCG00000006640	2.0625	0.02411
ENSSSCG00000006643	-2.744	0.00027815
ENSSSCG00000006648	2.2368	0.00064063
ENSSSCG00000006650	1.3301	8.2711e-06
ENSSSCG00000006651	-2.8173	7.0237e-27
ENSSSCG00000006664	1.9615	0.02179
ENSSSCG00000006680	1.0971	4.1312e-05
ENSSSCG00000006703	1.8606	7.3755e-12
ENSSSCG00000006711	-1.3183	0.010675
ENSSSCG00000006721	-1.1485	0.027853
ENSSSCG00000006729	2.7994	2.8465e-08
ENSSSCG00000006733	1.7382	0.021356
ENSSSCG00000006736	5.7006	1.1802e-07
ENSSSCG00000006740	1.1311	6.4493e-05
ENSSSCG00000006745	-4.9579	6.0868e-31
ENSSSCG00000006752	1.1913	0.0029111
ENSSSCG00000006754	2.8251	4.9585e-08
ENSSSCG00000006774	5.1064	5.8444e-26
ENSSSCG00000006784	1.1489	0.047718
ENSSSCG00000006797	3.6512	0.0096607
ENSSSCG00000006800	1.8251	0.025861
ENSSSCG00000006802	1.8563	0.031171
ENSSSCG00000006810	-3.8616	1.8812e-38
ENSSSCG00000006815	1.618	0.010672
ENSSSCG00000006821	-3.0586	1.524e-08
ENSSSCG00000006822	5.1902	2.2264e-14
ENSSSCG00000006826	1.756	2.4241e-10
ENSSSCG00000006827	1.0971	0.016871
ENSSSCG00000006835	1.2096	7.2425e-06
ENSSSCG00000006857	-4.7666	1.8194e-13
ENSSSCG00000006858	4.0755	0.038537
ENSSSCG00000006861	1.3605	0.0091646
ENSSSCG00000006872	1.4219	1.2946e-06
ENSSSCG00000006876	3.257	0.0084972
ENSSSCG00000006880	-1.4625	0.0010866
ENSSSCG00000006891	1.3901	1.2488e-06
ENSSSCG00000006893	1.156	0.00067309
ENSSSCG00000006900	1.7906	0.032802
ENSSSCG00000006911	-1.5324	5.7209e-09
ENSSSCG00000006919	6.4376	2.0255e-23
ENSSSCG00000006924	4.1169	0.048139
ENSSSCG00000006932	-6.8393	2.3238e-05
ENSSSCG00000006935	3.3894	7.9623e-05
ENSSSCG00000006941	-4.9259	5.8525e-33
ENSSSCG00000006947	-1.212	0.00033632
ENSSSCG00000006959	-1.1165	0.006566
ENSSSCG00000006982	-1.2228	4.2021e-05
ENSSSCG00000006985	-2.2913	4.4673e-12
ENSSSCG00000006987	1.4346	0.0032359
ENSSSCG00000006989	1.2269	1.1039e-05
ENSSSCG00000007017	2.5388	6.6691e-14
ENSSSCG00000007022	2.6492	2.5596e-11
ENSSSCG00000007026	-1.0742	7.1634e-05
ENSSSCG00000007027	-1.645	1.9613e-08
ENSSSCG00000007033	1.3116	0.0096632
ENSSSCG00000007034	1.3288	0.0095893
ENSSSCG00000007049	3.6532	0.00040725
ENSSSCG00000007056	1.4132	7.3122e-06
ENSSSCG00000007073	-2.5031	1.4956e-14
ENSSSCG00000007082	-4.2245	2.7784e-06
ENSSSCG00000007100	1.9757	0.014262
ENSSSCG00000007139	1.8187	5.757e-05
ENSSSCG00000007145	1.2818	9.8578e-06
ENSSSCG00000007146	1.2513	0.031907
ENSSSCG00000007161	1.6357	4.1081e-09
ENSSSCG00000007163	2.2826	0.045697
ENSSSCG00000007170	3.0107	4.9247e-27
ENSSSCG00000007198	1.297	0.0054811
ENSSSCG00000007199	-1.7165	0.027853
ENSSSCG00000007211	-1.163	0.0074791
ENSSSCG00000007231	1.193	0.0063372
ENSSSCG00000007235	1.8624	1.7935e-06
ENSSSCG00000007239	1.0427	0.0031368
ENSSSCG00000007240	2.7067	0.00065103
ENSSSCG00000007281	-1.2792	0.0020445
ENSSSCG00000007285	1.4498	0.00016344
ENSSSCG00000007304	2.4267	0.001141
ENSSSCG00000007314	1.7512	4.3815e-06
ENSSSCG00000007344	1.3276	0.012056
ENSSSCG00000007346	3.475	0.0013612
ENSSSCG00000007372	-1.0418	0.00017539
ENSSSCG00000007391	1.1901	0.022434
ENSSSCG00000007424	1.2303	0.031185
ENSSSCG00000007435	1.0823	0.011245
ENSSSCG00000007439	-3.3169	0.0033181
ENSSSCG00000007440	1.0766	0.013164
ENSSSCG00000007453	-1.5764	0.015303
ENSSSCG00000007462	1.8488	5.2545e-07
ENSSSCG00000007481	1.0401	0.00072496
ENSSSCG00000007484	-1.5112	0.00075142
ENSSSCG00000007485	-1.6339	0.00057746
ENSSSCG00000007492	1.2616	4.6596e-05
ENSSSCG00000007495	2.1387	0.042109
ENSSSCG00000007508	1.6226	0.0022067
ENSSSCG00000007527	-3.8717	4.3393e-08
ENSSSCG00000007529	2.9676	2.5902e-11
ENSSSCG00000007530	2.9986	0.00061041
ENSSSCG00000007538	-	0.025007
ENSSSCG00000007540	-1.4294	1.0771e-05
ENSSSCG00000007547	-1.4403	0.0026108
ENSSSCG00000007550	-1.0471	0.0095631
ENSSSCG00000007552	-4.4712	0.0075333
ENSSSCG00000007560	2.0855	9.5624e-05
ENSSSCG00000007575	-1.3707	0.00011352
ENSSSCG00000007576	-1.9637	1.5281e-06
ENSSSCG00000007622	-1.0872	0.00028813
ENSSSCG00000007636	-1.9431	0.017404
ENSSSCG00000007656	3.2676	0.0065616
ENSSSCG00000007659	1.7349	0.027146
ENSSSCG00000007680	-5.3397	1.291e-17
ENSSSCG00000007684	-1.1992	0.00037801
ENSSSCG00000007710	1.0148	0.0010443
ENSSSCG00000007720	-1.7008	4.6276e-07
ENSSSCG00000007722	2.2504	0.014312
ENSSSCG00000007738	1.5352	2.2041e-07
ENSSSCG00000007739	1.0432	0.0007052
ENSSSCG00000007744	1.6816	2.7986e-10
ENSSSCG00000007745	1.0783	0.0034622
ENSSSCG00000007748	3.1676	8.596e-13
ENSSSCG00000007755	1.1461	0.042905
ENSSSCG00000007757	1.3094	2.2041e-07
ENSSSCG00000007758	2.0413	0.0052448
ENSSSCG00000007796	1.3179	0.0011592
ENSSSCG00000007800	2.3498	0.022199
ENSSSCG00000007803	-1.3941	5.4912e-08
ENSSSCG00000007839	2.1796	0.00013832
ENSSSCG00000007845	-1.1666	7.8414e-05
ENSSSCG00000007879	-1.2043	2.1577e-05
ENSSSCG00000007901	1.7806	0.00019358
ENSSSCG00000007920	-1.247	0.0014892
ENSSSCG00000007925	1.0167	0.034464
ENSSSCG00000007926	-2.4397	3.8947e-10
ENSSSCG00000007942	-2.8407	9.6167e-05
ENSSSCG00000007944	1.0449	0.0012561
ENSSSCG00000007947	-1.0329	0.00043858
ENSSSCG00000007991	-1.0813	0.044452
ENSSSCG00000007992	-1.1029	4.5096e-05
ENSSSCG00000007993	-1.2753	1.6888e-05
ENSSSCG00000007998	2.4494	1.1666e-15
ENSSSCG00000007999	1.7234	2.052e-06
ENSSSCG00000008003	1.0998	0.00038348
ENSSSCG00000008026	-1.3102	0.0018238
ENSSSCG00000008039	1.4434	0.00021667
ENSSSCG00000008044	-1.2662	1.0528e-05
ENSSSCG00000008072	-1.4949	0.0021139
ENSSSCG00000008077	-1.4747	8.2266e-08
ENSSSCG00000008094	1.4395	6.0228e-06
ENSSSCG00000008115	-1.358	0.011097
ENSSSCG00000008134	-3.3527	0.037097
ENSSSCG00000008142	-1.8588	0.009827
ENSSSCG00000008147	-1.293	0.00043236
ENSSSCG00000008153	2.8173	1.213e-24
ENSSSCG00000008169	-2.779	1.9971e-05
ENSSSCG00000008193	3.4911	8.6192e-05
ENSSSCG00000008198	1.101	4.5831e-05
ENSSSCG00000008200	1.7513	1.6684e-12
ENSSSCG00000008203	10.08	2.6534e-07
ENSSSCG00000008213	-	0.0015567
ENSSSCG00000008215	1.6603	9.8005e-10
ENSSSCG00000008217	4.7109	0.021197
ENSSSCG00000008227	1.4892	0.0013715
ENSSSCG00000008228	6.3942	0.038704
ENSSSCG00000008237	1.527	2.4071e-08
ENSSSCG00000008239	1.7459	0.00092368
ENSSSCG00000008245	1.5184	0.0067005
ENSSSCG00000008261	1.0002	0.00035927
ENSSSCG00000008307	3.4068	0.00095498
ENSSSCG00000008309	1.6204	5.0337e-10
ENSSSCG00000008311	-2.6783	1.7223e-06
ENSSSCG00000008368	-1.4449	2.3648e-05
ENSSSCG00000008387	1.0108	0.0021139
ENSSSCG00000008400	1.0577	0.0021694
ENSSSCG00000008416	2.3077	4.487e-07
ENSSSCG00000008439	1.8516	1.6684e-12
ENSSSCG00000008446	2.1199	0.031127
ENSSSCG00000008447	-1.5487	0.038769
ENSSSCG00000008448	-1.1859	7.3091e-06
ENSSSCG00000008449	-3.8548	3.7261e-07
ENSSSCG00000008459	-1.2044	0.0021279
ENSSSCG00000008468	1.1446	0.00015303
ENSSSCG00000008487	1.5233	4.2063e-08
ENSSSCG00000008494	-1.3021	0.00014707
ENSSSCG00000008501	1.0427	0.0012261
ENSSSCG00000008503	-1.0351	0.00039094
ENSSSCG00000008509	1.3911	0.02057
ENSSSCG00000008515	1.5541	3.456e-09
ENSSSCG00000008534	-1.8156	0.010596
ENSSSCG00000008535	-2.0981	0.00016956
ENSSSCG00000008541	-4.2717	5.3283e-09
ENSSSCG00000008545	-1.0774	0.00058371
ENSSSCG00000008547	1.2714	0.032027
ENSSSCG00000008556	1.082	0.00052085
ENSSSCG00000008563	-6.1907	4.5849e-07
ENSSSCG00000008568	-3.1649	2.3825e-06
ENSSSCG00000008569	-1.5624	2.4024e-10
ENSSSCG00000008571	-1.3408	1.3546e-07
ENSSSCG00000008574	1.3257	0.0022896
ENSSSCG00000008576	-2.145	6.0383e-12
ENSSSCG00000008588	1.4363	0.012837
ENSSSCG00000008593	1.429	0.0051099
ENSSSCG00000008598	-1.2746	6.9947e-06
ENSSSCG00000008605	1.2425	0.0011867
ENSSSCG00000008647	1.4967	0.025928
ENSSSCG00000008648	2.2457	0.019299
ENSSSCG00000008664	2.3903	6.6314e-06
ENSSSCG00000008668	-1.0874	0.00080711
ENSSSCG00000008683	3.9399	2.829e-07
ENSSSCG00000008686	3.1095	0.036127
ENSSSCG00000008698	-1.3672	0.003609
ENSSSCG00000008700	-3.7238	0.0094935
ENSSSCG00000008712	2.6673	0.0012311
ENSSSCG00000008716	-2.5671	0.00059266
ENSSSCG00000008718	-2.7582	5.5212e-07
ENSSSCG00000008721	-1.9279	4.9262e-14
ENSSSCG00000008742	2.5494	0.032192
ENSSSCG00000008747	1.226	0.0092078
ENSSSCG00000008749	-1.0733	0.0020058
ENSSSCG00000008750	-1.1413	0.023232
ENSSSCG00000008759	2.4416	7.5462e-14
ENSSSCG00000008761	1.0355	0.010752
ENSSSCG00000008768	1.1195	0.048587
ENSSSCG00000008769	5.5763	0.00042038
ENSSSCG00000008792	-1.5748	8.094e-09
ENSSSCG00000008806	1.7833	7.362e-11
ENSSSCG00000008835	-2.5535	0.029235
ENSSSCG00000008842	1.4148	0.00057579
ENSSSCG00000008866	1.4279	9.8578e-06
ENSSSCG00000008873	1.9305	9.2151e-05
ENSSSCG00000008888	1.6609	2.6024e-05
ENSSSCG00000008903	-2.2869	6.2395e-11
ENSSSCG00000008913	1.6415	0.00023998
ENSSSCG00000008919	2.2125	5.9457e-05
ENSSSCG00000008939	1.1521	0.0082815
ENSSSCG00000008945	-2.5724	0.0028599
ENSSSCG00000008976	-3.1182	1.2404e-34
ENSSSCG00000008977	3.4715	0.0087105
ENSSSCG00000008982	1.5571	4.5831e-05
ENSSSCG00000008984	-3.5867	4.6356e-13
ENSSSCG00000009000	-2.4413	1.1135e-07
ENSSSCG00000009031	1.2302	0.00033207
ENSSSCG00000009037	-1.3269	0.0021316
ENSSSCG00000009051	3.0856	7.5159e-11
ENSSSCG00000009062	1.2795	0.0038531
ENSSSCG00000009063	1.152	1.1323e-05
ENSSSCG00000009082	-1.2558	0.033558
ENSSSCG00000009110	-2.0109	9.0127e-16
ENSSSCG00000009114	-1.009	0.00034456
ENSSSCG00000009123	1.1109	0.0051015
ENSSSCG00000009132	-2.0173	9.1966e-08
ENSSSCG00000009134	2.7286	1.897e-25
ENSSSCG00000009138	2.954	0.0039395
ENSSSCG00000009139	1.1794	0.00012829
ENSSSCG00000009148	-1.7047	0.021634
ENSSSCG00000009152	1.9786	2.5821e-06
ENSSSCG00000009157	-1.3927	1.3736e-07
ENSSSCG00000009161	-3.032	0.030605
ENSSSCG00000009169	1.9057	0.0012244
ENSSSCG00000009171	2.9261	0.0028935
ENSSSCG00000009172	1.2371	1.4649e-06
ENSSSCG00000009216	-2.2255	1.0581e-09
ENSSSCG00000009233	-1.4392	1.0881e-06
ENSSSCG00000009242	-1.1301	5.757e-05
ENSSSCG00000009250	-3.9772	0.0068686
ENSSSCG00000009259	2.0512	4.9793e-09
ENSSSCG00000009268	-1.0071	0.00044168
ENSSSCG00000009290	-1.3932	0.01393
ENSSSCG00000009293	-1.246	0.0015292
ENSSSCG00000009309	1.157	0.0033143
ENSSSCG00000009314	3.9627	2.2236e-05
ENSSSCG00000009323	-6.19	1.1166e-73
ENSSSCG00000009334	1.7135	0.0076431
ENSSSCG00000009361	-2.574	4.6731e-11
ENSSSCG00000009364	-1.5355	9.8826e-08
ENSSSCG00000009370	-1.6323	2.7325e-05
ENSSSCG00000009373	-1.088	0.0018708
ENSSSCG00000009377	1.6373	0.00077179
ENSSSCG00000009378	1.9064	0.00059916
ENSSSCG00000009394	2.6726	0.0068154
ENSSSCG00000009399	1.5197	1.5416e-05
ENSSSCG00000009402	1.4779	0.00059441
ENSSSCG00000009409	1.317	0.034562
ENSSSCG00000009410	1.0915	0.0064946
ENSSSCG00000009412	2.5432	0.0072546
ENSSSCG00000009426	-1.1253	0.032633
ENSSSCG00000009457	1.1948	0.036581
ENSSSCG00000009466	1.37	1.5377e-06
ENSSSCG00000009480	1.194	3.4113e-05
ENSSSCG00000009488	-1.6999	0.025352
ENSSSCG00000009495	2.6448	1.5568e-10
ENSSSCG00000009502	-1.493	0.021396
ENSSSCG00000009505	1.3546	2.0295e-06
ENSSSCG00000009516	1.2445	0.00024658
ENSSSCG00000009522	-1.1327	0.0020585
ENSSSCG00000009542	3.5642	0.0016502
ENSSSCG00000009584	1.4541	0.0038597
ENSSSCG00000009585	-2.8679	0.014241
ENSSSCG00000009593	-1.1839	0.0082765
ENSSSCG00000009601	2.0961	0.036401
ENSSSCG00000009605	1.995	0.0031798
ENSSSCG00000009614	-1.3218	9.6582e-07
ENSSSCG00000009616	1.1559	1.3761e-05
ENSSSCG00000009620	-1.2498	7.3659e-06
ENSSSCG00000009623	1.0769	0.00052104
ENSSSCG00000009625	1.5139	0.0070421
ENSSSCG00000009638	1.7557	0.00026998
ENSSSCG00000009640	1.0572	0.0018113
ENSSSCG00000009642	-2.412	0.00057009
ENSSSCG00000009661	-1.6831	0.018181
ENSSSCG00000009668	1.9578	5.272e-13
ENSSSCG00000009676	-1.3307	0.002824
ENSSSCG00000009709	1.2238	0.04055
ENSSSCG00000009716	-1.2992	0.00029572
ENSSSCG00000009751	-2.7259	5.4599e-07
ENSSSCG00000009755	1.0177	0.016723
ENSSSCG00000009761	-1.1599	1.2313e-05
ENSSSCG00000009764	1.3429	0.00065518
ENSSSCG00000009765	-1.254	0.0023981
ENSSSCG00000009784	2.4867	0.00017004
ENSSSCG00000009789	3.0631	0.011039
ENSSSCG00000009793	1.4107	0.00033965
ENSSSCG00000009794	1.2209	0.04651
ENSSSCG00000009808	1.3468	4.0082e-06
ENSSSCG00000009824	-1.6421	0.00035927
ENSSSCG00000009831	-1.0972	0.0045054
ENSSSCG00000009833	1.0018	0.0017523
ENSSSCG00000009844	1.0436	0.00014323
ENSSSCG00000009851	1.3799	1.1008e-07
ENSSSCG00000009852	1.333	3.324e-06
ENSSSCG00000009856	1.7114	1.7598e-08
ENSSSCG00000009868	-1.1172	0.00029319
ENSSSCG00000009873	1.9147	1.5606e-05
ENSSSCG00000009874	1.2282	0.027703
ENSSSCG00000009881	1.3576	8.8951e-05
ENSSSCG00000009883	4.7668	0.04174
ENSSSCG00000009889	4.194	2.2484e-12
ENSSSCG00000009914	1.9468	3.4204e-13
ENSSSCG00000009927	3.4152	5.2528e-09
ENSSSCG00000009930	1.4573	1.134e-06
ENSSSCG00000009944	-1.0222	0.0069009
ENSSSCG00000009956	1.979	1.0671e-12
ENSSSCG00000009959	1.7403	0.0015292
ENSSSCG00000009963	1.5452	1.9009e-07
ENSSSCG00000009966	-1.6307	8.1099e-11
ENSSSCG00000009972	-1.6378	7.701e-07
ENSSSCG00000009973	-1.0832	0.00092816
ENSSSCG00000009975	-1.3417	0.0063725
ENSSSCG00000010010	-1.0788	9.9934e-05
ENSSSCG00000010012	1.9201	0.010985
ENSSSCG00000010026	1.2656	0.00033256
ENSSSCG00000010044	9.0111	6.5205e-38
ENSSSCG00000010059	-1.2263	6.1695e-06
ENSSSCG00000010068	1.4324	3.4316e-06
ENSSSCG00000010071	-1.25	0.00026943
ENSSSCG00000010083	-1.1589	3.4217e-05
ENSSSCG00000010096	1.8323	0.038656
ENSSSCG00000010101	3.2106	1.1346e-06
ENSSSCG00000010104	1.1151	2.158e-05
ENSSSCG00000010116	1.5359	0.0027836
ENSSSCG00000010117	4.203	0.0035537
ENSSSCG00000010123	1.75	5.2072e-09
ENSSSCG00000010131	-1.2129	5.3165e-05
ENSSSCG00000010135	-1.0707	0.0001111
ENSSSCG00000010144	-2.1258	3.6343e-18
ENSSSCG00000010160	-1.1708	0.00018377
ENSSSCG00000010166	1.2853	1.6986e-06
ENSSSCG00000010167	1.1942	0.011406
ENSSSCG00000010183	-1.0893	0.00037817
ENSSSCG00000010186	-1.0612	0.00038479
ENSSSCG00000010199	3.2389	6.7434e-24
ENSSSCG00000010204	-1.2219	9.9691e-05
ENSSSCG00000010205	-1.8243	0.01293
ENSSSCG00000010210	2.4492	0.0098268
ENSSSCG00000010233	2.424	3.7637e-06
ENSSSCG00000010245	2.926	0.047563
ENSSSCG00000010247	-1.263	4.4432e-07
ENSSSCG00000010256	-1.5814	0.0011931
ENSSSCG00000010261	1.163	6.9407e-05
ENSSSCG00000010267	2.0173	5.0888e-10
ENSSSCG00000010271	4.2108	0.0021493
ENSSSCG00000010281	1.0302	0.00012572
ENSSSCG00000010283	1.6529	0.0015427
ENSSSCG00000010292	-1.0658	3.9836e-05
ENSSSCG00000010298	2.5198	0.00036397
ENSSSCG00000010299	1.0771	0.0075948
ENSSSCG00000010300	5.1787	0.000177
ENSSSCG00000010302	-2.0302	2.046e-07
ENSSSCG00000010311	2.2185	8.1061e-18
ENSSSCG00000010317	1.5841	9.5624e-05
ENSSSCG00000010318	1.596	3.9059e-05
ENSSSCG00000010319	1.1628	2.5658e-05
ENSSSCG00000010321	-1.6975	6.6019e-09
ENSSSCG00000010325	-1.636	7.3324e-08
ENSSSCG00000010329	-1.1507	2.588e-05
ENSSSCG00000010330	-1.0488	0.031991
ENSSSCG00000010332	-1.2012	7.7401e-06
ENSSSCG00000010350	2.0198	0.02555
ENSSSCG00000010359	1.5658	3.9245e-09
ENSSSCG00000010370	-3.2475	0.010886
ENSSSCG00000010381	2.6846	1.2091e-08
ENSSSCG00000010383	3.8972	2.7183e-23
ENSSSCG00000010414	1.8236	2.8613e-13
ENSSSCG00000010435	-1.0445	0.0023981
ENSSSCG00000010446	3.1315	5.9986e-15
ENSSSCG00000010449	1.5824	0.030252
ENSSSCG00000010450	1.7483	1.6705e-09
ENSSSCG00000010452	1.5398	0.049125
ENSSSCG00000010453	1.3303	0.0025035
ENSSSCG00000010455	2.5149	5.1269e-08
ENSSSCG00000010456	-1.8667	8.6425e-07
ENSSSCG00000010468	1.8964	9.3911e-07
ENSSSCG00000010470	1.0754	6.6814e-05
ENSSSCG00000010472	1.9023	0.0027456
ENSSSCG00000010478	4.5103	3.3268e-05
ENSSSCG00000010479	2.3526	8.9762e-08
ENSSSCG00000010481	-2.2296	6.4689e-11
ENSSSCG00000010483	-2.9596	1.1756e-27
ENSSSCG00000010489	1.2904	2.029e-06
ENSSSCG00000010491	2.3087	0.018973
ENSSSCG00000010493	1.3594	0.039907
ENSSSCG00000010494	1.0107	0.044417
ENSSSCG00000010495	-1.5366	8.8094e-07
ENSSSCG00000010497	1.0878	0.0017091
ENSSSCG00000010509	1.6635	0.00024995
ENSSSCG00000010512	-1.4579	0.024772
ENSSSCG00000010522	-1.0235	0.003755
ENSSSCG00000010526	-1.0911	0.0024
ENSSSCG00000010532	-3.6926	0.005733
ENSSSCG00000010533	-2.0602	5.2156e-05
ENSSSCG00000010536	-4.0219	0.001667
ENSSSCG00000010554	7.307	9.8131e-09
ENSSSCG00000010564	-1.391	9.4551e-06
ENSSSCG00000010570	3.3948	0.0012865
ENSSSCG00000010573	-1.1794	0.00016156
ENSSSCG00000010578	-2.1217	8.8397e-11
ENSSSCG00000010584	2.6278	1.649e-08
ENSSSCG00000010593	1.2682	0.021149
ENSSSCG00000010599	-1.0225	0.00032746
ENSSSCG00000010603	1.1475	9.1695e-06
ENSSSCG00000010627	-1.9029	1.444e-13
ENSSSCG00000010662	1.0301	0.0032144
ENSSSCG00000010665	1.5463	0.005737
ENSSSCG00000010678	2.5884	0.0040037
ENSSSCG00000010681	-1.2678	6.8098e-06
ENSSSCG00000010688	-1.2925	1.8392e-06
ENSSSCG00000010703	1.035	0.0001704
ENSSSCG00000010705	2.2596	0.024787
ENSSSCG00000010709	-	0.032203
ENSSSCG00000010772	2.222	0.038763
ENSSSCG00000010798	-1.0709	6.9232e-05
ENSSSCG00000010840	1.6652	7.8447e-06
ENSSSCG00000010853	-2.0329	3.7567e-13
ENSSSCG00000010860	-3.0642	2.1863e-09
ENSSSCG00000010861	-1.2095	0.0087146
ENSSSCG00000010892	-2.0898	0.0011499
ENSSSCG00000010900	1.55	6.2416e-05
ENSSSCG00000010904	1.1671	0.0034067
ENSSSCG00000010907	3.7561	0.00043106
ENSSSCG00000010908	3.0879	0.0055666
ENSSSCG00000010922	-	0.029316
ENSSSCG00000010929	1.2061	6.694e-06
ENSSSCG00000010944	1.5715	0.0042247
ENSSSCG00000010947	3.7827	9.896e-38
ENSSSCG00000010949	-2.1926	9.5918e-14
ENSSSCG00000010950	-1.8913	7.6358e-08
ENSSSCG00000010957	1.0264	0.004778
ENSSSCG00000010965	1.2201	0.0047275
ENSSSCG00000010966	3.9232	0.0004612
ENSSSCG00000010991	2.5987	0.029814
ENSSSCG00000010992	1.2889	0.030356
ENSSSCG00000010998	-1.1908	9.4255e-06
ENSSSCG00000011002	-	0.0044121
ENSSSCG00000011048	3.4534	1.1088e-06
ENSSSCG00000011061	-1.3542	0.00011626
ENSSSCG00000011065	-	0.048974
ENSSSCG00000011098	2.5022	0.024494
ENSSSCG00000011119	-1.1556	1.3174e-05
ENSSSCG00000011186	2.1669	0.0016758
ENSSSCG00000011194	1.8945	4.6337e-13
ENSSSCG00000011195	-2.4838	1.5676e-14
ENSSSCG00000011197	-1.7289	1.6686e-10
ENSSSCG00000011208	-2.7599	1.1295e-25
ENSSSCG00000011218	-1.2457	2.6562e-06
ENSSSCG00000011224	3.1158	2.4489e-18
ENSSSCG00000011238	-1.0077	0.012656
ENSSSCG00000011241	1.8637	0.0099516
ENSSSCG00000011245	-2.1961	3.5383e-11
ENSSSCG00000011286	1.1244	5.812e-05
ENSSSCG00000011289	-1.7983	0.0061128
ENSSSCG00000011291	-1.2609	0.0039475
ENSSSCG00000011292	-1.0709	0.0049287
ENSSSCG00000011294	-2.5049	3.2259e-05
ENSSSCG00000011317	-1.0309	0.011584
ENSSSCG00000011326	-1.1665	0.0021175
ENSSSCG00000011329	1.2356	1.6154e-05
ENSSSCG00000011361	1.1019	0.024531
ENSSSCG00000011367	1.3288	6.0444e-07
ENSSSCG00000011379	1.1522	0.00017678
ENSSSCG00000011384	-1.5587	0.0014998
ENSSSCG00000011393	1.9314	8.3357e-07
ENSSSCG00000011403	1.2098	0.0004755
ENSSSCG00000011407	-1.1812	0.025803
ENSSSCG00000011409	1.1323	9.6637e-05
ENSSSCG00000011410	1.5616	0.0026185
ENSSSCG00000011414	-3.3602	7.2588e-13
ENSSSCG00000011426	2.0554	0.0054069
ENSSSCG00000011430	1.1821	5.0413e-05
ENSSSCG00000011432	-1.0614	0.022843
ENSSSCG00000011434	-2.2851	0.03322
ENSSSCG00000011452	1.7115	2.0782e-06
ENSSSCG00000011453	1.3542	1.0956e-06
ENSSSCG00000011463	1.3537	4.0954e-06
ENSSSCG00000011470	2.1972	6.169e-06
ENSSSCG00000011472	3.3857	4.6435e-05
ENSSSCG00000011499	-1.5987	7.3091e-06
ENSSSCG00000011500	2.4055	0.022164
ENSSSCG00000011508	1.0038	7.248e-05
ENSSSCG00000011519	1.9905	1.752e-06
ENSSSCG00000011521	1.7281	1.7966e-07
ENSSSCG00000011553	-1.6202	1.0427e-08
ENSSSCG00000011555	-1.1666	0.00042519
ENSSSCG00000011557	3.6092	8.2671e-30
ENSSSCG00000011559	-1.2028	2.9492e-05
ENSSSCG00000011574	7.2267	4.2792e-38
ENSSSCG00000011579	1.6492	0.00024449
ENSSSCG00000011582	1.0099	0.00042049
ENSSSCG00000011589	-1.4428	0.00010452
ENSSSCG00000011592	1.4562	1.3341e-07
ENSSSCG00000011599	-1.0935	0.005204
ENSSSCG00000011610	-1.9222	2.2995e-10
ENSSSCG00000011611	1.1601	7.9688e-05
ENSSSCG00000011622	1.3556	6.2941e-07
ENSSSCG00000011624	1.1287	0.016698
ENSSSCG00000011625	6.0349	0.00033772
ENSSSCG00000011640	-1.9993	6.8134e-07
ENSSSCG00000011644	1.0471	0.00052118
ENSSSCG00000011646	3.9084	9.8468e-15
ENSSSCG00000011664	2.5513	0.0033603
ENSSSCG00000011670	1.4933	5.0799e-06
ENSSSCG00000011676	1.1549	0.00058291
ENSSSCG00000011680	3.0947	0.00099656
ENSSSCG00000011683	1.0961	0.01503
ENSSSCG00000011690	-1.6592	1.0285e-09
ENSSSCG00000011695	-1.8354	0.00026257
ENSSSCG00000011698	1.3978	6.3309e-08
ENSSSCG00000011699	1.4859	6.6083e-06
ENSSSCG00000011700	1.9718	0.010623
ENSSSCG00000011713	2.6634	0.0022496
ENSSSCG00000011717	-4.1743	1.6495e-08
ENSSSCG00000011721	2.8671	5.6996e-10
ENSSSCG00000011725	-1.2989	8.5838e-06
ENSSSCG00000011740	2.1484	0.00049611
ENSSSCG00000011756	-4.844	0.03299
ENSSSCG00000011781	1.4596	0.048871
ENSSSCG00000011782	1.5692	0.00055116
ENSSSCG00000011795	-2.2405	3.8319e-16
ENSSSCG00000011806	-3.7708	1.1787e-12
ENSSSCG00000011815	-	0.013183
ENSSSCG00000011828	1.2782	0.0076529
ENSSSCG00000011830	1.693	0.0021046
ENSSSCG00000011847	-	0.038406
ENSSSCG00000011874	3.2614	0.00034408
ENSSSCG00000011876	1.4992	0.0053861
ENSSSCG00000011877	2.9715	0.0083973
ENSSSCG00000011884	2.2838	9.1968e-11
ENSSSCG00000011885	4.3082	5.4363e-12
ENSSSCG00000011894	-1.4817	6.8254e-09
ENSSSCG00000011914	1.9306	0.014087
ENSSSCG00000011917	1.0736	4.1736e-05
ENSSSCG00000011925	4.2219	1.9964e-06
ENSSSCG00000011928	4.1143	1.3988e-25
ENSSSCG00000011936	-	0.00017048
ENSSSCG00000011940	-1.1166	0.014087
ENSSSCG00000011965	-1.846	3.1489e-07
ENSSSCG00000011973	1.0963	0.0061873
ENSSSCG00000012001	1.7509	5.8085e-07
ENSSSCG00000012028	-2.2247	0.00037399
ENSSSCG00000012053	2.2988	0.00078024
ENSSSCG00000012059	1.333	6.9075e-07
ENSSSCG00000012061	1.313	9.4723e-05
ENSSSCG00000012110	-1.3346	3.7628e-05
ENSSSCG00000012117	1.9822	0.0021357
ENSSSCG00000012121	-1.2547	0.042411
ENSSSCG00000012132	-1.0655	0.01992
ENSSSCG00000012133	1.0271	0.0012219
ENSSSCG00000012134	-1.1016	0.00062295
ENSSSCG00000012135	1.2782	0.00038554
ENSSSCG00000012136	1.3427	0.00098741
ENSSSCG00000012137	2.5432	0.00027312
ENSSSCG00000012138	3.1378	3.2259e-05
ENSSSCG00000012141	2.0865	5.2512e-07
ENSSSCG00000012142	1.6178	0.00013116
ENSSSCG00000012149	-1.1399	1.8183e-05
ENSSSCG00000012157	-1.7797	2.5966e-08
ENSSSCG00000012165	-1.3759	1.8216e-05
ENSSSCG00000012172	-1.5991	3.9398e-09
ENSSSCG00000012181	2.7876	9.7895e-13
ENSSSCG00000012206	-1.4069	7.9016e-05
ENSSSCG00000012207	-1.2563	0.00079295
ENSSSCG00000012229	1.9038	5.317e-06
ENSSSCG00000012235	-1.4629	0.00050895
ENSSSCG00000012238	-1.3822	2.1386e-07
ENSSSCG00000012249	1.1413	0.00052195
ENSSSCG00000012258	1.0084	0.00042061
ENSSSCG00000012277	-1.4942	5.9785e-07
ENSSSCG00000012278	2.4065	7.7018e-06
ENSSSCG00000012290	-1.0806	5.0061e-05
ENSSSCG00000012294	-1.811	1.7181e-12
ENSSSCG00000012295	-1.5616	7.7755e-08
ENSSSCG00000012315	-3.5137	2.2303e-06
ENSSSCG00000012317	-1.029	0.0062486
ENSSSCG00000012318	-1.5701	3.8039e-09
ENSSSCG00000012319	-2.3491	2.9873e-17
ENSSSCG00000012345	1.6736	3.9877e-11
ENSSSCG00000012348	-1.1166	0.00065252
ENSSSCG00000012361	-1.0367	0.0031084
ENSSSCG00000012371	4.8096	3.4281e-18
ENSSSCG00000012397	2.1212	0.012228
ENSSSCG00000012409	-2.4541	0.0056549
ENSSSCG00000012411	2.9053	2.1321e-05
ENSSSCG00000012415	2.6552	0.0011274
ENSSSCG00000012439	2.0351	4.2457e-16
ENSSSCG00000012440	2.0825	6.3568e-14
ENSSSCG00000012467	1.7942	0.00022455
ENSSSCG00000012480	-4.5682	1.3003e-07
ENSSSCG00000012492	-1.7062	1.4699e-07
ENSSSCG00000012518	-1.1247	0.00090598
ENSSSCG00000012519	-1.5362	0.02209
ENSSSCG00000012521	-1.3587	0.00024104
ENSSSCG00000012525	-2.0704	3.975e-05
ENSSSCG00000012536	-2.3764	3.8798e-14
ENSSSCG00000012546	-3.3567	4.7179e-13
ENSSSCG00000012551	1.0629	0.00029071
ENSSSCG00000012564	-1.003	0.0020232
ENSSSCG00000012572	-1.15	0.029479
ENSSSCG00000012574	-1.1227	0.0012928
ENSSSCG00000012582	-6.3516	1.9168e-21
ENSSSCG00000012583	-1.0646	0.0024699
ENSSSCG00000012595	-2.2719	1.2887e-08
ENSSSCG00000012606	-1.4757	2.0314e-07
ENSSSCG00000012607	-2.7842	5.1185e-05
ENSSSCG00000012623	-1.0372	0.0004388
ENSSSCG00000012624	1.0275	0.0013966
ENSSSCG00000012625	-1.2261	3.8604e-06
ENSSSCG00000012633	-1.778	1.3142e-12
ENSSSCG00000012639	-1.1355	1.7154e-05
ENSSSCG00000012640	-	0.020913
ENSSSCG00000012644	-1.0211	0.032072
ENSSSCG00000012647	-4.7612	3.7618e-06
ENSSSCG00000012649	-1.1013	8.9837e-05
ENSSSCG00000012651	-1.6309	0.0038344
ENSSSCG00000012652	3.1086	0.010624
ENSSSCG00000012653	-2.7428	0.0012576
ENSSSCG00000012660	1.5441	0.04019
ENSSSCG00000012663	2.0001	8.5368e-12
ENSSSCG00000012667	-4.1501	4.1479e-44
ENSSSCG00000012669	-6.504	1.8213e-87
ENSSSCG00000012700	1.4402	0.020063
ENSSSCG00000012705	-2.5026	1.7953e-06
ENSSSCG00000012710	1.8108	8.9527e-05
ENSSSCG00000012715	4.9003	0.00020678
ENSSSCG00000012724	-1.4915	0.0016295
ENSSSCG00000012730	-1.9072	1.7127e-05
ENSSSCG00000012732	-1.2147	0.00056747
ENSSSCG00000012745	-1.3522	0.0072008
ENSSSCG00000012758	-1.2012	0.00010971
ENSSSCG00000012759	-1.2657	0.00096725
ENSSSCG00000012769	-3.4656	9.8912e-16
ENSSSCG00000012773	2.195	0.019343
ENSSSCG00000012780	-1.591	0.00091503
ENSSSCG00000012789	2.0842	0.0044844
ENSSSCG00000012790	2.5037	2.3553e-06
ENSSSCG00000012805	3.9606	4.5553e-07
ENSSSCG00000012823	-1.0463	0.00016429
ENSSSCG00000012825	1.3824	0.0041037
ENSSSCG00000012832	1.3382	0.00060112
ENSSSCG00000012841	-1.419	0.01175
ENSSSCG00000012850	1.104	0.0010225
ENSSSCG00000012869	1.2642	0.033362
ENSSSCG00000012880	-1.2171	0.00015236
ENSSSCG00000012885	-1.7339	1.3596e-11
ENSSSCG00000012893	1.0664	0.0047801
ENSSSCG00000012897	1.2109	2.5404e-06
ENSSSCG00000012909	2.6927	1.6897e-07
ENSSSCG00000012911	2.996	5.2023e-06
ENSSSCG00000012912	2.7798	0.00014316
ENSSSCG00000012915	-1.1916	0.039632
ENSSSCG00000012925	2.7408	1.1615e-22
ENSSSCG00000012926	2.5819	4.3596e-21
ENSSSCG00000012955	1.4564	3.9229e-06
ENSSSCG00000012956	-1.4514	4.4865e-08
ENSSSCG00000012960	2.0402	7.6335e-10
ENSSSCG00000012978	1.0039	0.0026492
ENSSSCG00000012980	-1.2483	3.2835e-05
ENSSSCG00000012993	1.9221	0.00036637
ENSSSCG00000013008	1.8313	0.026746
ENSSSCG00000013011	1.4147	1.0845e-05
ENSSSCG00000013022	1.9282	8.8661e-05
ENSSSCG00000013024	-2.971	0.0024915
ENSSSCG00000013042	2.4455	0.00021898
ENSSSCG00000013043	1.6812	2.0721e-11
ENSSSCG00000013048	-1.0297	0.0018378
ENSSSCG00000013053	-1.1395	0.0063372
ENSSSCG00000013056	3.5172	7.5871e-05
ENSSSCG00000013072	1.3955	7.4864e-07
ENSSSCG00000013079	2.2685	2.5319e-05
ENSSSCG00000013093	-1.6817	0.0093659
ENSSSCG00000013094	-1.3832	2.9248e-06
ENSSSCG00000013099	1.8815	0.0085533
ENSSSCG00000013110	1.375	2.8676e-07
ENSSSCG00000013111	4.4976	8.6534e-05
ENSSSCG00000013114	1.9833	4.9153e-05
ENSSSCG00000013115	2.9876	0.0021376
ENSSSCG00000013144	2.5748	4.0224e-15
ENSSSCG00000013155	1.1318	3.1689e-05
ENSSSCG00000013230	-1.5721	0.006225
ENSSSCG00000013241	-1.2429	3.3271e-06
ENSSSCG00000013242	-1.4877	0.0013696
ENSSSCG00000013243	1.6833	2.1354e-07
ENSSSCG00000013248	-3.4478	2.8102e-16
ENSSSCG00000013257	-1.0528	0.011921
ENSSSCG00000013259	-1.0541	0.00010121
ENSSSCG00000013260	1.4249	3.1769e-06
ENSSSCG00000013273	1.221	0.043683
ENSSSCG00000013276	-4.233	9.3386e-25
ENSSSCG00000013303	-2.3633	5.1206e-15
ENSSSCG00000013332	2.2326	0.0095048
ENSSSCG00000013349	2.5069	4.3543e-17
ENSSSCG00000013354	-2.4106	1.0092e-21
ENSSSCG00000013360	-1.4322	0.033734
ENSSSCG00000013366	4.0366	1.5799e-13
ENSSSCG00000013374	-3.0443	7.9048e-07
ENSSSCG00000013377	8.7113	2.6103e-38
ENSSSCG00000013393	-2.4442	3.2427e-05
ENSSSCG00000013400	2.7143	1.9328e-21
ENSSSCG00000013401	-1.5625	1.6328e-07
ENSSSCG00000013406	1.0912	0.00038554
ENSSSCG00000013408	-1.1727	0.00037099
ENSSSCG00000013418	1.2927	8.5216e-07
ENSSSCG00000013433	-2.5184	4.4794e-15
ENSSSCG00000013435	1.3445	1.7671e-07
ENSSSCG00000013460	1.007	0.00014841
ENSSSCG00000013473	2.2709	0.0055791
ENSSSCG00000013494	3.0106	7.8175e-07
ENSSSCG00000013497	1.0339	0.0038531
ENSSSCG00000013509	1.4	0.0011759
ENSSSCG00000013510	-1.4354	2.9667e-08
ENSSSCG00000013513	-4.2238	7.4441e-54
ENSSSCG00000013514	2.0983	0.0029151
ENSSSCG00000013517	1.3634	0.0061024
ENSSSCG00000013546	2.6476	1.5783e-05
ENSSSCG00000013551	2.842	6.1888e-06
ENSSSCG00000013553	2.0701	3.3402e-05
ENSSSCG00000013556	2.5889	0.00049892
ENSSSCG00000013564	-1.1289	0.0043686
ENSSSCG00000013566	-1.0033	0.0089493
ENSSSCG00000013576	1.709	0.0015231
ENSSSCG00000013579	3.8456	1.7966e-07
ENSSSCG00000013591	-1.3079	5.2406e-07
ENSSSCG00000013595	-1.2297	0.00032169
ENSSSCG00000013601	1.9249	1.7839e-12
ENSSSCG00000013604	1.8352	0.016088
ENSSSCG00000013616	-1.5927	6.5967e-06
ENSSSCG00000013620	1.438	0.024494
ENSSSCG00000013637	-1.5547	0.0025425
ENSSSCG00000013641	2.347	3.4591e-19
ENSSSCG00000013643	1.4874	1.3468e-06
ENSSSCG00000013659	-1.0287	0.00029319
ENSSSCG00000013664	1.1697	0.042846
ENSSSCG00000013742	1.6424	2.8759e-10
ENSSSCG00000013743	1.3503	5.3618e-07
ENSSSCG00000013759	-3.4207	0.0066399
ENSSSCG00000013766	1.5555	0.015711
ENSSSCG00000013768	1.2248	1.3834e-05
ENSSSCG00000013780	2.5334	7.8764e-19
ENSSSCG00000013788	-	0.0025006
ENSSSCG00000013830	-1.233	8.5773e-05
ENSSSCG00000013839	4.215	1.7697e-06
ENSSSCG00000013888	1.7053	0.0099076
ENSSSCG00000013892	4.7488	0.00012637
ENSSSCG00000013893	-1.1775	0.0029938
ENSSSCG00000013896	1.3114	0.0054178
ENSSSCG00000013897	1.4913	1.5479e-06
ENSSSCG00000013901	2.8362	6.9537e-09
ENSSSCG00000013905	1.0802	6.7272e-05
ENSSSCG00000013909	1.9217	0.0005093
ENSSSCG00000013911	2.18	0.022927
ENSSSCG00000013916	-8.8375	1.0745e-16
ENSSSCG00000013919	2.7871	6.7572e-26
ENSSSCG00000013934	-8.5655	2.613e-26
ENSSSCG00000013940	1.9366	0.015695
ENSSSCG00000013988	-1.3247	2.9635e-05
ENSSSCG00000014003	-1.4241	6.5148e-05
ENSSSCG00000014011	2.1512	0.0019089
ENSSSCG00000014013	2.2134	5.2708e-18
ENSSSCG00000014037	7.5917	1.6139e-18
ENSSSCG00000014039	5.1584	7.1713e-05
ENSSSCG00000014041	1.6414	0.00074114
ENSSSCG00000014051	1.5732	4.0943e-09
ENSSSCG00000014056	-1.1198	0.0001169
ENSSSCG00000014058	1.4392	5.0071e-08
ENSSSCG00000014084	1.6883	7.3133e-06
ENSSSCG00000014102	1.0529	0.019266
ENSSSCG00000014103	1.0076	0.0053861
ENSSSCG00000014113	2.7593	5.8302e-25
ENSSSCG00000014118	-1.0495	0.0067372
ENSSSCG00000014127	1.5669	0.0024911
ENSSSCG00000014128	1.0977	0.040642
ENSSSCG00000014137	-2.4836	0.011168
ENSSSCG00000014149	-1.0073	0.00067208
ENSSSCG00000014156	-2.0623	0.039707
ENSSSCG00000014162	-1.6541	0.046219
ENSSSCG00000014163	-1.4921	4.6709e-05
ENSSSCG00000014172	2.7547	1.743e-11
ENSSSCG00000014180	-1.2931	0.0065468
ENSSSCG00000014182	4.9074	0.00027405
ENSSSCG00000014190	1.7406	0.00018894
ENSSSCG00000014196	-	0.0017124
ENSSSCG00000014207	1.2868	2.6347e-06
ENSSSCG00000014213	-3.0071	3.369e-16
ENSSSCG00000014216	2.4995	2.4017e-09
ENSSSCG00000014219	2.6392	8.1029e-06
ENSSSCG00000014221	-1.1597	0.019202
ENSSSCG00000014223	1.2075	1.5758e-05
ENSSSCG00000014227	1.8552	0.0079278
ENSSSCG00000014232	-1.6894	5.226e-07
ENSSSCG00000014233	-4.123	0.038537
ENSSSCG00000014239	-1.0665	0.00015994
ENSSSCG00000014253	-2.7723	6.7881e-12
ENSSSCG00000014256	-4.5066	6.1202e-15
ENSSSCG00000014275	2.4126	0.0019568
ENSSSCG00000014310	4.142	1.1926e-06
ENSSSCG00000014314	-1.4718	0.0072004
ENSSSCG00000014316	-1.0012	0.0010948
ENSSSCG00000014321	2.2664	0.0070539
ENSSSCG00000014324	1.1968	0.0029356
ENSSSCG00000014326	1.6704	0.025
ENSSSCG00000014335	1.9464	2.9583e-05
ENSSSCG00000014338	-1.0402	7.2711e-05
ENSSSCG00000014349	2.0863	1.5222e-09
ENSSSCG00000014359	-3.0697	9.568e-05
ENSSSCG00000014361	2.0263	5.0802e-14
ENSSSCG00000014392	1.1918	0.0003278
ENSSSCG00000014395	1.1963	8.6822e-05
ENSSSCG00000014431	-2.6994	6.3499e-24
ENSSSCG00000014436	-1.6898	0.00089379
ENSSSCG00000014437	-2.5335	2.4203e-19
ENSSSCG00000014439	-1.3047	0.0024882
ENSSSCG00000014441	1.1479	0.0059934
ENSSSCG00000014443	1.4067	4.012e-05
ENSSSCG00000014448	-2.4046	5.847e-05
ENSSSCG00000014556	-1.0615	0.0034784
ENSSSCG00000014565	1.0005	0.016294
ENSSSCG00000014574	-1.1701	0.0004508
ENSSSCG00000014575	-1.4901	2.5166e-07
ENSSSCG00000014578	-1.186	2.9804e-06
ENSSSCG00000014599	-1.4263	0.031788
ENSSSCG00000014618	4.0692	8.6822e-05
ENSSSCG00000014626	-1.8865	0.015466
ENSSSCG00000014628	-1.2231	2.5464e-05
ENSSSCG00000014633	1.5094	2.6457e-05
ENSSSCG00000014672	1.9461	0.0056102
ENSSSCG00000014796	1.2475	0.00060809
ENSSSCG00000014799	-1.2655	0.0060839
ENSSSCG00000014811	1.0271	0.016763
ENSSSCG00000014812	1.7377	2.4724e-10
ENSSSCG00000014818	2.0308	0.0040306
ENSSSCG00000014823	5.0274	0.049444
ENSSSCG00000014838	3.9026	3.9466e-06
ENSSSCG00000014843	4.5857	1.2415e-07
ENSSSCG00000014861	4.1577	0.0031228
ENSSSCG00000014876	1.5605	0.014224
ENSSSCG00000014880	2.7093	1.3351e-11
ENSSSCG00000014892	1.6447	0.019432
ENSSSCG00000014899	1.3824	0.0010741
ENSSSCG00000014905	1.1075	0.00015941
ENSSSCG00000014919	-1.7777	3.7606e-11
ENSSSCG00000014921	1.6498	0.00035639
ENSSSCG00000014924	1.7741	1.047e-05
ENSSSCG00000014927	1.2989	0.00031083
ENSSSCG00000014945	-1.0738	0.00060772
ENSSSCG00000014951	-2.8041	0.00019192
ENSSSCG00000014978	-2.6945	0.0083718
ENSSSCG00000014979	-1.2968	0.048846
ENSSSCG00000014987	-	0.030146
ENSSSCG00000014998	-1.063	0.00021887
ENSSSCG00000015015	1.1437	0.019818
ENSSSCG00000015022	2.2905	7.718e-09
ENSSSCG00000015052	1.2861	0.0048185
ENSSSCG00000015055	-3.5389	1.5381e-05
ENSSSCG00000015063	1.4863	0.00035313
ENSSSCG00000015085	2.405	1.0136e-05
ENSSSCG00000015089	2.24	0.0015876
ENSSSCG00000015092	6.0259	4.3007e-12
ENSSSCG00000015093	3.782	0.0047275
ENSSSCG00000015094	-	1.4055e-06
ENSSSCG00000015105	3.0988	1.6711e-05
ENSSSCG00000015122	2.7789	2.6072e-07
ENSSSCG00000015135	2.3114	8.406e-15
ENSSSCG00000015140	1.0659	0.00010852
ENSSSCG00000015175	1.7916	3.5652e-06
ENSSSCG00000015223	4.13	0.0045399
ENSSSCG00000015227	1.1385	1.7864e-05
ENSSSCG00000015237	1.1549	0.032793
ENSSSCG00000015238	-1.3139	6.8983e-06
ENSSSCG00000015239	-2.3856	1.6069e-07
ENSSSCG00000015253	1.7577	0.0047435
ENSSSCG00000015259	-1.0747	0.049249
ENSSSCG00000015270	-2.4601	1.5052e-05
ENSSSCG00000015274	1.0863	0.0024681
ENSSSCG00000015281	1.4381	6.6966e-05
ENSSSCG00000015284	-1.4057	2.0499e-06
ENSSSCG00000015290	-3.8792	1.6139e-19
ENSSSCG00000015301	-2.2747	0.00076659
ENSSSCG00000015320	1.7335	0.0075417
ENSSSCG00000015322	1.4026	7.4649e-08
ENSSSCG00000015326	-1.8329	9.2913e-05
ENSSSCG00000015327	-1.2992	0.00067907
ENSSSCG00000015329	-1.0606	0.027853
ENSSSCG00000015334	-4.8201	0.020107
ENSSSCG00000015335	1.8133	0.0023656
ENSSSCG00000015340	4.4667	3.7898e-05
ENSSSCG00000015342	-1.2983	0.0036536
ENSSSCG00000015380	-1.8581	2.9349e-06
ENSSSCG00000015383	1.0622	0.0055677
ENSSSCG00000015389	5.3337	0.00014459
ENSSSCG00000015390	3.5628	7.8686e-21
ENSSSCG00000015391	1.6002	3.2178e-08
ENSSSCG00000015396	-2.3459	1.5413e-07
ENSSSCG00000015403	2.1128	0.047754
ENSSSCG00000015410	1.4653	2.0007e-07
ENSSSCG00000015436	-3.1983	3.2835e-05
ENSSSCG00000015445	-1.3706	0.0023956
ENSSSCG00000015450	-1.0115	0.016698
ENSSSCG00000015475	1.1133	0.021778
ENSSSCG00000015481	1.133	0.011816
ENSSSCG00000015486	1.0881	6.1669e-05
ENSSSCG00000015487	3.3884	9.0741e-06
ENSSSCG00000015506	-3.9998	0.0043031
ENSSSCG00000015507	-4.3525	0.005524
ENSSSCG00000015544	-4.6337	0.049441
ENSSSCG00000015548	-2.1758	0.00099534
ENSSSCG00000015567	1.898	1.5124e-11
ENSSSCG00000015568	-1.0478	0.00037975
ENSSSCG00000015569	-1.0787	0.001295
ENSSSCG00000015570	-2.6267	5.6164e-25
ENSSSCG00000015581	2.0541	0.00071913
ENSSSCG00000015594	3.1662	1.7154e-05
ENSSSCG00000015598	-1.1088	0.0010323
ENSSSCG00000015611	-1.3142	1.9372e-05
ENSSSCG00000015614	-1.1473	0.0032377
ENSSSCG00000015618	-1.0842	0.047754
ENSSSCG00000015633	1.6554	0.0085929
ENSSSCG00000015656	3.9833	0.03685
ENSSSCG00000015663	5.7923	1.5676e-14
ENSSSCG00000015673	2.7276	0.0022312
ENSSSCG00000015715	1.7106	0.017185
ENSSSCG00000015720	1.6024	1.7916e-09
ENSSSCG00000015726	3.4127	0.025525
ENSSSCG00000015733	-1.0106	0.0036648
ENSSSCG00000015742	-1.3898	0.0036056
ENSSSCG00000015753	1.2664	0.047809
ENSSSCG00000015773	-4.3311	0.00053917
ENSSSCG00000015774	-2.9602	7.8553e-18
ENSSSCG00000015783	-1.1873	0.015776
ENSSSCG00000015784	-1.8635	1.2171e-13
ENSSSCG00000015790	-1.4064	1.459e-08
ENSSSCG00000015798	1.2592	0.0054803
ENSSSCG00000015801	2.7829	8.5444e-08
ENSSSCG00000015802	2.5761	4.6356e-13
ENSSSCG00000015803	2.2168	2.8018e-06
ENSSSCG00000015810	3.3856	0.0065926
ENSSSCG00000015845	1.2905	2.2012e-06
ENSSSCG00000015846	1.0836	0.021435
ENSSSCG00000015873	2.7714	0.02467
ENSSSCG00000015884	1.4396	0.0060113
ENSSSCG00000015885	1.1671	0.040539
ENSSSCG00000015897	1.4141	0.00037399
ENSSSCG00000015902	1.659	0.00047538
ENSSSCG00000015914	-1.9619	4.9394e-05
ENSSSCG00000015917	1.7415	0.0010966
ENSSSCG00000015918	-3.427	0.00025797
ENSSSCG00000015924	2.6285	2.1726e-07
ENSSSCG00000015939	1.0775	6.8927e-05
ENSSSCG00000015949	-1.2191	3.2163e-06
ENSSSCG00000015955	1.3671	3.7637e-06
ENSSSCG00000015958	-1.0012	0.001727
ENSSSCG00000015959	-1.4549	2.2079e-06
ENSSSCG00000015969	-2.1255	0.0012405
ENSSSCG00000015973	-1.0317	6.4819e-05
ENSSSCG00000015976	1.174	2.8854e-05
ENSSSCG00000015983	1.1422	0.0033544
ENSSSCG00000015986	1.9715	0.010713
ENSSSCG00000015997	1.1795	4.9509e-05
ENSSSCG00000016018	2.1954	2.0685e-16
ENSSSCG00000016020	1.4094	1.9415e-05
ENSSSCG00000016022	-4.792	0.029745
ENSSSCG00000016030	-	0.00017807
ENSSSCG00000016036	-1.0093	0.00041667
ENSSSCG00000016047	2.469	0.011949
ENSSSCG00000016057	1.2788	5.6263e-06
ENSSSCG00000016061	1.1086	0.0035721
ENSSSCG00000016093	2.1895	0.015885
ENSSSCG00000016106	1.2587	0.028024
ENSSSCG00000016156	-1.0464	8.6822e-05
ENSSSCG00000016157	1.4991	0.028094
ENSSSCG00000016159	-4.6403	1.1771e-07
ENSSSCG00000016170	-1.5301	0.0027263
ENSSSCG00000016173	-1.1706	0.0018789
ENSSSCG00000016178	1.0341	0.027249
ENSSSCG00000016186	-1.8876	7.5298e-11
ENSSSCG00000016192	2.8993	1.7568e-08
ENSSSCG00000016199	3.4093	0.009086
ENSSSCG00000016200	4.1996	1.1398e-07
ENSSSCG00000016217	1.1597	2.0493e-05
ENSSSCG00000016225	-1.8523	7.5443e-06
ENSSSCG00000016226	-1.3165	6.6063e-06
ENSSSCG00000016237	1.7581	0.032335
ENSSSCG00000016244	-1.6291	0.037304
ENSSSCG00000016258	-3.0042	0.0026879
ENSSSCG00000016260	1.4734	0.011257
ENSSSCG00000016261	1.3882	0.00098452
ENSSSCG00000016262	1.1197	0.0029157
ENSSSCG00000016279	1.3379	2.3664e-05
ENSSSCG00000016287	-2.6872	5.8543e-14
ENSSSCG00000016288	-2.3167	0.0003909
ENSSSCG00000016290	-1.241	8.1842e-06
ENSSSCG00000016295	-2.2248	0.0016619
ENSSSCG00000016298	1.4303	0.00084971
ENSSSCG00000016312	4.6251	6.693e-05
ENSSSCG00000016337	-	0.001052
ENSSSCG00000016348	1.3325	0.0035116
ENSSSCG00000016349	-1.2136	2.3886e-06
ENSSSCG00000016367	1.0376	8.0987e-05
ENSSSCG00000016373	-1.3343	0.021557
ENSSSCG00000016381	-2.1483	3.8886e-15
ENSSSCG00000016398	1.5059	1.231e-05
ENSSSCG00000016401	-1.9715	3.2585e-08
ENSSSCG00000016403	-1.8134	3.9311e-07
ENSSSCG00000016441	1.3508	4.2405e-07
ENSSSCG00000016443	2.8918	0.0016853
ENSSSCG00000016444	2.0467	0.00090598
ENSSSCG00000016451	2.76	0.0020351
ENSSSCG00000016453	-2.1685	1.0671e-12
ENSSSCG00000016466	-1.3721	1.5519e-07
ENSSSCG00000016475	4.3398	5.7787e-18
ENSSSCG00000016487	2.3243	0.021085
ENSSSCG00000016497	-1.2413	1.0053e-05
ENSSSCG00000016499	-	0.025525
ENSSSCG00000016518	-1.6646	0.0073512
ENSSSCG00000016522	-3.0279	3.423e-23
ENSSSCG00000016530	1.8129	0.00095825
ENSSSCG00000016542	2.5792	0.025007
ENSSSCG00000016545	-1.1056	1.2313e-05
ENSSSCG00000016567	1.0983	0.002742
ENSSSCG00000016570	1.6482	0.00011882
ENSSSCG00000016573	1.7037	3.5628e-06
ENSSSCG00000016574	1.9111	0.0012524
ENSSSCG00000016579	2.2765	5.3612e-05
ENSSSCG00000016588	4.9913	1.038e-05
ENSSSCG00000016605	-1.5591	0.011353
ENSSSCG00000016614	-1.5562	0.039053
ENSSSCG00000016617	-4.3333	2.0766e-07
ENSSSCG00000016618	1.2276	1.299e-05
ENSSSCG00000016626	-4.7758	1.0285e-09
ENSSSCG00000016639	-1.4091	0.046501
ENSSSCG00000016640	2.2046	2.6271e-13
ENSSSCG00000016641	1.0451	0.00027967
ENSSSCG00000016642	3.372	0.025924
ENSSSCG00000016652	2.9537	3.1566e-09
ENSSSCG00000016658	1.0765	0.039796
ENSSSCG00000016659	2.9918	0.021598
ENSSSCG00000016665	2.1203	6.8539e-13
ENSSSCG00000016668	-1.2266	0.024449
ENSSSCG00000016676	2.4402	0.019999
ENSSSCG00000016680	1.1829	0.014122
ENSSSCG00000016684	-2.1819	0.0027725
ENSSSCG00000016686	-3.8492	4.5227e-05
ENSSSCG00000016687	-2.0657	2.2566e-08
ENSSSCG00000016689	1.5913	0.00018957
ENSSSCG00000016704	-1.034	0.0076735
ENSSSCG00000016709	2.3141	8.0396e-08
ENSSSCG00000016714	-1.0806	0.0017907
ENSSSCG00000016720	1.8439	4.3264e-06
ENSSSCG00000016722	2.0143	0.0014217
ENSSSCG00000016726	4.0126	4.9419e-31
ENSSSCG00000016729	-3.4423	1.5327e-07
ENSSSCG00000016732	-1.0601	0.00012462
ENSSSCG00000016742	1.2049	0.024615
ENSSSCG00000016752	-6.2737	9.4857e-11
ENSSSCG00000016784	2.4059	1.3674e-05
ENSSSCG00000016795	1.4691	0.00016311
ENSSSCG00000016828	1.0893	4.7094e-05
ENSSSCG00000016831	-2.1191	0.0011468
ENSSSCG00000016832	2.3283	0.030108
ENSSSCG00000016843	-1.8578	2.8897e-09
ENSSSCG00000016855	2.4365	0.0013572
ENSSSCG00000016863	1.446	7.7749e-08
ENSSSCG00000016865	-1.3191	0.0017587
ENSSSCG00000016873	-1.3296	9.0708e-05
ENSSSCG00000016882	1.427	0.00049276
ENSSSCG00000016946	1.0656	0.011116
ENSSSCG00000016969	2.0172	0.0082398
ENSSSCG00000016974	2.239	1.5309e-06
ENSSSCG00000016982	1.1378	2.4781e-05
ENSSSCG00000016983	-2.7497	7.9895e-23
ENSSSCG00000016998	-1.1268	1.5414e-05
ENSSSCG00000017006	2.9209	8.7942e-05
ENSSSCG00000017008	3.1868	0.0058582
ENSSSCG00000017032	1.8075	0.040259
ENSSSCG00000017052	1.1807	5.8323e-05
ENSSSCG00000017056	-	0.044952
ENSSSCG00000017062	5.8117	0.020244
ENSSSCG00000017066	-1.0378	0.00031207
ENSSSCG00000017086	2.9641	0.0088115
ENSSSCG00000017087	2.2813	1.0856e-06
ENSSSCG00000017095	1.0287	0.0010456
ENSSSCG00000017105	1.7762	1.0497e-08
ENSSSCG00000017109	3.346	2.7089e-15
ENSSSCG00000017124	1.2083	0.011458
ENSSSCG00000017129	1.0721	0.017904
ENSSSCG00000017137	1.6676	0.0049604
ENSSSCG00000017141	-1.67	9.2098e-05
ENSSSCG00000017142	-2.0867	6.6496e-13
ENSSSCG00000017148	1.3885	0.023035
ENSSSCG00000017160	-1.3107	0.00024698
ENSSSCG00000017161	-1.3024	0.016373
ENSSSCG00000017169	-1.4042	0.00055367
ENSSSCG00000017201	-1.1047	0.0003241
ENSSSCG00000017202	-1.48	5.2072e-05
ENSSSCG00000017213	1.9375	1.7634e-12
ENSSSCG00000017215	3.7224	2.0471e-10
ENSSSCG00000017219	1.6166	4.0953e-08
ENSSSCG00000017232	1.4747	0.0016147
ENSSSCG00000017236	3.9768	0.00013328
ENSSSCG00000017244	-1.5753	4.5315e-06
ENSSSCG00000017254	1.6042	2.2468e-06
ENSSSCG00000017255	-1.1721	5.0803e-05
ENSSSCG00000017257	-1.1203	0.00016292
ENSSSCG00000017261	-1.6049	0.0048895
ENSSSCG00000017262	-3.5783	0.012387
ENSSSCG00000017268	1.85	8.3353e-06
ENSSSCG00000017274	-1.2605	0.045959
ENSSSCG00000017278	1.119	3.4402e-05
ENSSSCG00000017283	-2.0025	0.020763
ENSSSCG00000017296	1.6583	0.020963
ENSSSCG00000017311	2.1843	3.8947e-10
ENSSSCG00000017333	1.2619	0.011293
ENSSSCG00000017335	1.6859	4.0487e-07
ENSSSCG00000017336	1.4335	2.5408e-07
ENSSSCG00000017340	-1.3592	7.7027e-05
ENSSSCG00000017343	-1.3872	0.0021141
ENSSSCG00000017347	1.4034	0.0063514
ENSSSCG00000017367	1.5589	0.0095712
ENSSSCG00000017372	-3.4947	3.9972e-18
ENSSSCG00000017373	-2.4723	0.031892
ENSSSCG00000017379	-1.9966	2.3049e-11
ENSSSCG00000017383	1.6937	1.797e-08
ENSSSCG00000017384	1.3982	0.0020351
ENSSSCG00000017410	3.8813	0.0089098
ENSSSCG00000017419	1.3443	3.4776e-06
ENSSSCG00000017429	-1.3189	8.6563e-06
ENSSSCG00000017473	1.4138	0.00076045
ENSSSCG00000017492	1.4615	2.6963e-07
ENSSSCG00000017496	1.0829	0.00016095
ENSSSCG00000017497	-1.1973	3.4605e-05
ENSSSCG00000017500	-1.1642	5.0177e-06
ENSSSCG00000017501	-2.5813	6.8078e-13
ENSSSCG00000017508	-2.3027	0.00013129
ENSSSCG00000017511	1.0925	0.00053501
ENSSSCG00000017515	2.2877	2.8233e-07
ENSSSCG00000017523	2.8754	3.922e-10
ENSSSCG00000017527	3.1765	0.032714
ENSSSCG00000017531	1.5604	0.0058594
ENSSSCG00000017535	1.2982	0.033616
ENSSSCG00000017538	1.3325	0.026866
ENSSSCG00000017550	1.2092	0.0015947
ENSSSCG00000017557	-2.5391	0.0002065
ENSSSCG00000017558	1.7291	5.1356e-05
ENSSSCG00000017562	-1.2247	0.0015958
ENSSSCG00000017563	2.1769	0.02718
ENSSSCG00000017569	-1.2857	0.010752
ENSSSCG00000017578	1.1054	0.0085533
ENSSSCG00000017579	-2.3378	1.6084e-06
ENSSSCG00000017581	-2.3982	5.0602e-07
ENSSSCG00000017583	-1.3875	0.014878
ENSSSCG00000017585	-2.1732	0.00053768
ENSSSCG00000017605	1.472	5.3694e-06
ENSSSCG00000017643	1.0843	0.00014434
ENSSSCG00000017694	2.079	1.0956e-06
ENSSSCG00000017695	2.0104	0.0035369
ENSSSCG00000017698	2.0176	0.0024681
ENSSSCG00000017723	4.2388	0.043034
ENSSSCG00000017738	1.0418	0.01208
ENSSSCG00000017750	1.5623	0.033766
ENSSSCG00000017755	1.2676	0.00044215
ENSSSCG00000017759	2.3745	1.966e-17
ENSSSCG00000017786	3.5374	0.049083
ENSSSCG00000017789	3.0581	5.7943e-07
ENSSSCG00000017793	1.0881	0.016052
ENSSSCG00000017801	4.9993	5.4298e-05
ENSSSCG00000017818	1.3449	9.6453e-07
ENSSSCG00000017835	-1.1333	2.624e-05
ENSSSCG00000017837	-1.2297	0.0046893
ENSSSCG00000017868	1.1088	7.6873e-05
ENSSSCG00000017873	3.0361	0.00011304
ENSSSCG00000017878	1.2049	8.4201e-06
ENSSSCG00000017879	1.0969	0.014666
ENSSSCG00000017880	2.3541	0.027641
ENSSSCG00000017893	2.5571	0.026337
ENSSSCG00000017894	-1.8265	9.1966e-08
ENSSSCG00000017896	2.3332	0.049084
ENSSSCG00000017904	1.457	0.0015349
ENSSSCG00000017915	-3.0053	1.6257e-10
ENSSSCG00000017920	1.5348	0.0083677
ENSSSCG00000017926	1.4895	0.0019853
ENSSSCG00000017927	1.0038	0.006034
ENSSSCG00000017939	1.4407	2.4861e-08
ENSSSCG00000017943	2.9353	4.3281e-08
ENSSSCG00000017947	-1.9279	0.0045475
ENSSSCG00000017951	2.6216	0.0056244
ENSSSCG00000017956	1.315	0.00044722
ENSSSCG00000017990	1.5193	0.00085235
ENSSSCG00000018007	-2.2457	9.0505e-18
ENSSSCG00000018023	-1.1251	0.01781
ENSSSCG00000018026	-1.4703	0.028051
ENSSSCG00000018032	1.8988	7.772e-07
ENSSSCG00000018051	-1.2673	7.322e-07
ENSSSCG00000018052	1.5215	4.2271e-06
ENSSSCG00000018063	-1.6855	0.00056713
ENSSSCG00000018092	-1.5516	0.00068169
ENSSSCG00000018325	-3.8229	0.0069078
ENSSSCG00000018359	-2.3695	0.039377
ENSSSCG00000018538	-3.1809	0.018104
ENSSSCG00000018701	-4.2038	7.9356e-28
ENSSSCG00000018712	-3.8905	0.0085114
ENSSSCG00000018790	-3.1252	5.0996e-08
ENSSSCG00000018805	-2.3993	4.7036e-08
ENSSSCG00000018972	-1.7495	0.0063092
ENSSSCG00000019004	-3.7175	0.00018599
ENSSSCG00000019065	-1.5822	0.0075333
ENSSSCG00000019178	-3.1591	3.1669e-07
ENSSSCG00000019283	-1.7082	0.042676
ENSSSCG00000019359	-	1.7831e-06
ENSSSCG00000019364	-1.8377	0.022721
ENSSSCG00000019456	-5.7671	1.6857e-06
ENSSSCG00000019556	2.1488	0.00070881
ENSSSCG00000019612	-1.4862	0.0033331
ENSSSCG00000020177	-4.9962	2.4829e-36
ENSSSCG00000020363	-2.1794	0.0028518
ENSSSCG00000020657	1.4961	1.453e-07
ENSSSCG00000020669	2.6786	1.4819e-09
ENSSSCG00000020678	-1.2051	0.014965
ENSSSCG00000020682	-1.0739	2.5299e-05
ENSSSCG00000020703	1.324	4.5794e-06
ENSSSCG00000020720	1.4314	8.6074e-05
ENSSSCG00000020725	-1.4555	0.00047003
ENSSSCG00000020731	2.7329	6.5358e-19
ENSSSCG00000020735	-1.4074	0.00064664
ENSSSCG00000020745	5.3712	5.4416e-07
ENSSSCG00000020746	2.298	0.0019538
ENSSSCG00000020756	-3.3762	6.8018e-05
ENSSSCG00000020763	-1.4835	2.2019e-05
ENSSSCG00000020771	-3.2963	0.0076832
ENSSSCG00000020775	1.1317	0.00010671
ENSSSCG00000020781	1.6694	1.1648e-07
ENSSSCG00000020788	2.3097	3.6382e-11
ENSSSCG00000020798	3.0344	0.0022418
ENSSSCG00000020830	-1.2191	1.9913e-06
ENSSSCG00000020835	-1.8854	3.238e-09
ENSSSCG00000020843	1.0502	0.016266
ENSSSCG00000020848	1.512	2.4679e-07
ENSSSCG00000020860	1.8881	0.0070338
ENSSSCG00000020872	1.6222	0.039577
ENSSSCG00000020873	-1.2687	1.6654e-06
ENSSSCG00000020876	-1.8912	0.00037022
ENSSSCG00000020893	2.0506	5.9901e-05
ENSSSCG00000020906	1.6376	2.1323e-05
ENSSSCG00000020935	1.1593	0.019109
ENSSSCG00000020940	-1.1999	1.553e-05
ENSSSCG00000020941	3.2333	0.02555
ENSSSCG00000020962	1.2057	2.7219e-06
ENSSSCG00000020963	1.7155	1.9207e-11
ENSSSCG00000020967	2.7996	2.0377e-06
ENSSSCG00000020972	-2.1171	3.417e-17
ENSSSCG00000020978	1.5629	1.2312e-06
ENSSSCG00000020979	1.0992	0.0012241
ENSSSCG00000020984	2.3054	4.0138e-06
ENSSSCG00000020988	2.1951	0.0031639
ENSSSCG00000020993	2.9496	0.00029756
ENSSSCG00000021003	-	0.040373
ENSSSCG00000021006	-	2.4905e-06
ENSSSCG00000021015	-2.5211	1.5738e-07
ENSSSCG00000021019	-1.2414	0.0001403
ENSSSCG00000021069	-1.1921	0.0055989
ENSSSCG00000021077	2.9613	1.1633e-12
ENSSSCG00000021104	-3.9536	4.9477e-44
ENSSSCG00000021129	2.5137	9.205e-14
ENSSSCG00000021159	1.511	0.0081555
ENSSSCG00000021176	2.9843	4.7559e-05
ENSSSCG00000021181	1.5731	0.0022846
ENSSSCG00000021210	1.1787	0.012913
ENSSSCG00000021220	2.0036	0.0034199
ENSSSCG00000021232	1.4544	0.00018335
ENSSSCG00000021252	-1.596	1.9495e-08
ENSSSCG00000021265	-8.0647	4.0513e-06
ENSSSCG00000021328	2.7202	1.5349e-06
ENSSSCG00000021356	3.8337	0.0071603
ENSSSCG00000021357	-6.4972	0.018222
ENSSSCG00000021359	1.9869	7.2004e-12
ENSSSCG00000021375	-1.0634	0.0024681
ENSSSCG00000021386	2.2399	0.0017443
ENSSSCG00000021391	1.6753	2.5845e-05
ENSSSCG00000021404	-5.2831	1.2186e-05
ENSSSCG00000021408	2.0814	2.7973e-10
ENSSSCG00000021416	-4.0225	1.1107e-25
ENSSSCG00000021418	1.5181	1.5738e-07
ENSSSCG00000021430	1.6104	1.5966e-06
ENSSSCG00000021432	1.0428	0.00097283
ENSSSCG00000021446	-2.5062	0.0013119
ENSSSCG00000021455	-1.0894	0.0022089
ENSSSCG00000021487	1.3128	0.00018093
ENSSSCG00000021493	-1.2316	0.0071812
ENSSSCG00000021494	-1.2253	0.00030291
ENSSSCG00000021529	-2.9545	0.0057062
ENSSSCG00000021557	3.3365	1.0859e-29
ENSSSCG00000021562	-1.1132	0.046091
ENSSSCG00000021568	-1.5885	6.1488e-09
ENSSSCG00000021569	2.8978	0.0076361
ENSSSCG00000021573	7.4892	0.0091552
ENSSSCG00000021576	2.9178	1.5069e-05
ENSSSCG00000021588	-1.0282	0.04144
ENSSSCG00000021595	4.5079	4.6634e-05
ENSSSCG00000021600	-3.2656	0.0076178
ENSSSCG00000021601	-1.5652	0.00026706
ENSSSCG00000021602	5.3439	7.718e-09
[truncated: 1,349 more rows]
