# Supplementary material for: Analysis of Transcriptome and miRNAome in the Muscle of Bamei Pigs at Different Developmental Stages
Source: Animals (Basel). 2020 Jul 15;10(7):1198. doi: 10.3390/ani10071198 (PMC7401622; doi:10.3390/ani10071198)
Supplement: Supplementary file 1 [file animals-10-01198-s001.zip › animals-667177-supplementary/Supplementary Table S7.xlsx]

## Sheet: Supplementary Table S7
Sample	Raw reads	Clean reads	Clean ratio	Q30	Mapped reads	Mapped ratio
E65	10842167	10361559	0.9557	0.9731	9594676	0.926
Natal	14232696	13504476	0.9488	0.9719	12424413	0.92
Adult	11495178	11291705	0.9823	0.9756	10922597	0.9673
Note: Clean ratio = (Clean reads/ Raw reads)%; Mapping ratio = (Mapped reads/ Clean reads)%.
