# Supplementary material for: Analysis of Transcriptome and miRNAome in the Muscle of Bamei Pigs at Different Developmental Stages
Source: Animals (Basel). 2020 Jul 15;10(7):1198. doi: 10.3390/ani10071198 (PMC7401622; doi:10.3390/ani10071198)
Supplement: Supplementary file 1 [file animals-10-01198-s001.zip › animals-667177-supplementary/Supplementary Table S8.xlsx]

## Sheet: Supplementary Table S8
Types	Total reads							Unique reads
	E65	E65, %	Natal	Natal, %	Adult	Adult, %		E65	E65, %	Natal	Natal, %	Adult	Adult, %
total	9594676	100	12424413	100	10922597	100		166623	100	253235	100	75502	100
known_miRNA	7092172	73.9178	8567913	68.9603	8433013	77.207		3418	2.05134	3843	1.51756	1987	2.63172
rRNA	17082	0.178036	39214	0.315621	5127	0.0469394		2242	1.34555	4488	1.77227	1133	1.50062
tRNA	491	0.00511742	1949	0.0156869	819	0.00749822		189	0.11343	497	0.19626	295	0.390718
snRNA	4942	0.0515077	6285	0.0505859	406	0.00371706		1342	0.805411	1563	0.617213	238	0.315223
snoRNA	36230	0.377605	100050	0.805269	14405	0.131883		4507	2.70491	6880	2.71684	1479	1.95889
repeat	85066	0.886596	146091	1.17584	28593	0.261778		7564	4.53959	9754	3.85176	2680	3.54957
exon:+	64551	0.672779	104214	0.838784	32719	0.299553		12300	7.38193	22691	8.96045	6975	9.23817
exon:-	1779	0.0185415	5621	0.0452416	681	0.00623478		482	0.289276	666	0.262997	209	0.276814
intron:+	20379	0.212399	30669	0.246845	6963	0.0637486		7791	4.67583	10397	4.10567	2524	3.34296
intron:-	4812	0.0501528	10746	0.086491	2089	0.0191255		1799	1.07968	1682	0.664205	414	0.54833
novel_miRNA	105	0.00109436	163	0.00131193	76	0.000695805		47	0.0282074	66	0.0260627	25	0.0331117
other	2267067	23.6284	3411498	27.458	2397706	21.9518		124942	74.9848	190708	75.3087	57543	76.2139
